# Supplementary material for: Crystal structure of a μ-oxo vanadium(V) dimer coordinated by a salan ligand
Source: Acta Crystallogr E Crystallogr Commun. 2025 Oct 14;81(Pt 11):1014–7. doi: 10.1107/S2056989025008631 (PMC12589830; doi:10.1107/S2056989025008631)
Supplement: Supplementary file 1 [file e-81-01014-sup1.cif]

##############################################################################
#                                                                            #
# This CIF contains the data in a paper accepted for publication in          #
# Acta Crystallographica Section E. It conforms to the requirements of       #
# Notes for Authors for Acta Crystallographica Section E, and has been       #
# peer reviewed under the auspices of the IUCr Commission on Journals.       #
#                                                                            #
# Full details of the Crystallographic Information File format               #
# are given in the paper "The Crystallographic Information File (CIF):       #
# a New Standard Archive File for Crystallography" by S. R. Hall, F. H.      #
# Allen and I. D. Brown [Acta Cryst. (1991), A47, 655-685].                  #
#                                                                            #
# The current version of the core CIF dictionary is obtainable from          #
# ftp://ftp.iucr.org/pub/cif_core.dic.                                       #
#                                                                            #
# Software is freely available for graphical display of the structure(s)     #
# in this CIF. For information consult the CIF software page                 #
# http://www.iucr.org/resources/cif/software.                                #
#                                                                            #
# This file may be used for bona fide research purposes within the           #
# scientific community so long as proper attribution is given to the journal # 
# article from which it was obtained.                                        #
#                                                                            #
##############################################################################
data_I
_audit_creation_method
;
Olex2 1.5
(compiled 2025.03.04 svn.red2d20d0 for OlexSys, GUI svn.r7188)
;
_journal_date_recd_electronic     2025-08-27
_journal_date_accepted     2025-10-01
_journal_name_full     'Acta Crystallographica, Section E'
_journal_year     2025
_journal_volume     81
_journal_issue      1
_journal_page_first     0
_journal_page_last     0
_journal_paper_category     GM
_journal_paper_doi     10.1107/S2056989025008631
_journal_coeditor_code     TX2104
_publ_contact_author_name     'John, Alex'
_publ_contact_author_address
;
Department of Chemistry & Biochemistry
Cal Poly Pomona
3801 W. Temple Ave.
Pomona
CA 91768
USA
;
_publ_contact_author_email     'ajohn@cpp.edu'
_publ_section_title
;
Crystal structure of a \m-oxo vanadium(V) dimer stabilized by a salan ligand
;
_publ_section_title_footnote     .
loop_
    _publ_author_name
    _publ_author_footnote
    _publ_author_address
    'Kallingal, Isha A.' .
;
Department of Chemistry & Biochemistry
Cal Poly Pomona
3801 W. Temple Ave.
Pomona
CA 91768
USA
;
    'Alvarado, Anais A.' .
;
Department of Chemistry & Biochemistry
Cal Poly Pomona
3801 W. Temple Ave.
Pomona
CA 91768
USA
;
    'Stieber, S. Chantal E.' .
;
Department of Chemistry & Biochemistry
Cal Poly Pomona
3801 W. Temple Ave.
Pomona
CA 91768
USA
;
    'John, Alex' .
;
Department of Chemistry & Biochemistry
Cal Poly Pomona
3801 W. Temple Ave.
Pomona
CA 91768
USA
;
_publ_section_synopsis
;\
A \m-oxo vanadium(V) dimer complex,
\m-oxido-bis[(2,2'-{[ethane-1,2-diylbis(azanediyl)]bis(methylene)}\
diphenolato)oxidovanadium(V)], was synthesized and structurally
characterized.
;
_chemical_name_systematic
;\
\m-Oxido-bis[(2,2'-{[ethane-1,2-diylbis(azanediyl)]bis(methylene)}\
diphenolato)oxidovanadium(V)]
;
_chemical_name_common     ?
_chemical_formula_moiety     '[V2 (C16 H18 N2 O2)2 O3]'
_chemical_formula_sum     'C32 H36 N4 O7 V2'
_chemical_formula_weight     690.53
_chemical_melting_point     ?
_space_group_crystal_system     monoclinic
_space_group_name_H-M_alt     'C 1 2/c 1'
_space_group_name_Hall     '-C 2yc'
loop_
    _space_group_symop_operation_xyz
    'x, y, z'
    '-x, y, -z+1/2'
    'x+1/2, y+1/2, z'
    '-x+1/2, y+1/2, -z+1/2'
    '-x, -y, -z'
    'x, -y, z-1/2'
    '-x+1/2, -y+1/2, -z'
    'x+1/2, -y+1/2, z-1/2'
_cell_length_a     15.5603(11)
_cell_length_b     20.7953(11)
_cell_length_c     10.4197(6)
_cell_angle_alpha     90
_cell_angle_beta     107.622(3)
_cell_angle_gamma     90
_cell_volume     3213.4(3)
_cell_formula_units_Z     4
_cell_measurement_reflns_used     9335
_cell_measurement_theta_min     2.3119
_cell_measurement_theta_max     27.3116
_cell_measurement_temperature     150(2)
_exptl_crystal_description     'prism'
_exptl_crystal_colour     'green'
_exptl_crystal_size_max     0.2
_exptl_crystal_size_mid     0.15
_exptl_crystal_size_min     0.05
_exptl_crystal_density_diffrn     1.427
_exptl_crystal_density_meas     ?
_exptl_crystal_density_method     ?
_exptl_crystal_F_000     1432
_exptl_absorpt_coefficient_mu     0.634
_exptl_absorpt_correction_type     multi-scan
_exptl_absorpt_process_details
;
(SADABS; Krause <i>et al.</i>,  2015)
;
_exptl_absorpt_correction_T_min     0.609110
_exptl_absorpt_correction_T_max     0.745555
_diffrn_ambient_temperature     150.00
_diffrn_source     ?
_diffrn_radiation_type     MoK\a
_diffrn_radiation_wavelength     0.71073
_diffrn_measurement_device_type     'Bruker Venture Kappa D8'
_diffrn_measurement_method     '\f and \w scans'
_diffrn_detector_area_resol_mean     ?
_diffrn_reflns_number     7304
_diffrn_reflns_av_R_equivalents     0.0379
_diffrn_reflns_av_unetI/netI     0.0410
_diffrn_reflns_theta_min     2.312
_diffrn_reflns_theta_max     27.557
_diffrn_reflns_theta_full     25.242
_diffrn_measured_fraction_theta_max     0.999
_diffrn_measured_fraction_theta_full     0.999
_diffrn_reflns_limit_h_min     -20
_diffrn_reflns_limit_h_max     15
_diffrn_reflns_limit_k_min     -16
_diffrn_reflns_limit_k_max     27
_diffrn_reflns_limit_l_min     -13
_diffrn_reflns_limit_l_max     13
_refine_special_details     ?
_reflns_number_total     3713
_reflns_number_gt     3253
_reflns_threshold_expression     'I > 2\s(I)'
_refine_ls_structure_factor_coef     Fsqd
_refine_ls_matrix_type     full
_refine_ls_R_factor_all     0.0553
_refine_ls_R_factor_gt     0.0425
_refine_ls_wR_factor_gt     0.0954
_refine_ls_wR_factor_ref     0.1002
_refine_ls_goodness_of_fit_ref     1.080
_refine_ls_restrained_S_all     1.080
_refine_ls_number_reflns     3713
_refine_ls_number_parameters     204
_refine_ls_number_restraints     0
_refine_ls_hydrogen_treatment     constr
_refine_ls_weighting_scheme     calc
_refine_ls_weighting_details
              'w=1/[\s^2^(Fo^2^)+(0.0367P)^2^+5.1463P] where P=(Fo^2^+2Fc^2^)/3'
_atom_sites_solution_hydrogens     geom
_atom_sites_solution_primary     direct
_atom_sites_solution_secondary     ?
_refine_ls_shift/su_max     0.001
_refine_ls_shift/su_mean     0.000
_refine_diff_density_max     0.504
_refine_diff_density_min     -0.415
_refine_ls_extinction_method     none
_refine_ls_extinction_coef     .
loop_
    _atom_type_symbol
    _atom_type_description
    _atom_type_scat_dispersion_real
    _atom_type_scat_dispersion_imag
    _atom_type_scat_source
    'C' 'C' 0.0033 0.0016
                         'International Tables Vol C Tables 4.2.6.8 and 6.1.1.4'
    'H' 'H' 0.0000 0.0000
                         'International Tables Vol C Tables 4.2.6.8 and 6.1.1.4'
    'N' 'N' 0.0061 0.0033
                         'International Tables Vol C Tables 4.2.6.8 and 6.1.1.4'
    'O' 'O' 0.0106 0.0060
                         'International Tables Vol C Tables 4.2.6.8 and 6.1.1.4'
    'V' 'V' 0.3005 0.5294
                         'International Tables Vol C Tables 4.2.6.8 and 6.1.1.4'
_computing_data_collection
;
APEX5 v2023.9-4 (Bruker, 2023)
;
_computing_cell_refinement
;
SAINT V8.41 (Bruker, 2020)
;
_computing_data_reduction
;
SAINT V8.41 (Bruker, 2020)
;
_computing_structure_solution
;
<i>SHELXT</i>  (Sheldrick, 2015a)
;
_computing_structure_refinement
;
<i>SHELXL2019/2</i> (Sheldrick, 2015b)
;
_computing_molecular_graphics
;
Olex2 1.5 (Dolomanov <i>et al.</i>,  2009)
;
_computing_publication_material
;
Olex2 1.5 (Dolomanov <i>et al.</i>,  2009)
;
loop_
    _atom_site_type_symbol
    _atom_site_label
    _atom_site_fract_x
    _atom_site_fract_y
    _atom_site_fract_z
    _atom_site_U_iso_or_equiv
    _atom_site_adp_type
    _atom_site_calc_flag
    _atom_site_occupancy
    _atom_site_disorder_assembly
    _atom_site_disorder_group
    V V1 0.39689(2) 0.41197(2) 0.62885(3) 0.02216(11) Uani d 1 . .
    O O1 0.43353(9) 0.47851(7) 0.58524(14) 0.0269(3) Uani d 1 . .
    O O2 0.500000 0.38221(9) 0.750000 0.0241(4) Uani d 1 . .
    O O3 0.39756(10) 0.35637(7) 0.49145(14) 0.0284(3) Uani d 1 . .
    O O4 0.27065(9) 0.43015(7) 0.54986(14) 0.0258(3) Uani d 1 . .
    N N1 0.33431(12) 0.32747(8) 0.70801(17) 0.0266(4) Uani d 1 . .
    H H1 0.269592 0.324980 0.652277 0.032 Uiso calc 1 . .
    N N2 0.36955(12) 0.45416(8) 0.79859(17) 0.0261(4) Uani d 1 . .
    H H2 0.428501 0.455870 0.871711 0.031 Uiso calc 1 . .
    C C1 0.39372(13) 0.29241(11) 0.4713(2) 0.0282(5) Uani d 1 . .
    C C2 0.38266(14) 0.24750(10) 0.5653(2) 0.0291(5) Uani d 1 . .
    C C3 0.38420(15) 0.18215(11) 0.5338(3) 0.0380(6) Uani d 1 . .
    H H3 0.377546 0.151094 0.597010 0.046 Uiso calc 1 . .
    C C4 0.39509(16) 0.16141(12) 0.4138(3) 0.0440(6) Uani d 1 . .
    H H4 0.396727 0.116724 0.395741 0.053 Uiso calc 1 . .
    C C5 0.40354(16) 0.20579(13) 0.3209(3) 0.0446(6) Uani d 1 . .
    H H5 0.409930 0.191767 0.237450 0.054 Uiso calc 1 . .
    C C6 0.40278(15) 0.27119(12) 0.3483(2) 0.0371(5) Uani d 1 . .
    H H6 0.408434 0.301655 0.283367 0.045 Uiso calc 1 . .
    C C7 0.37424(15) 0.26437(10) 0.7020(2) 0.0317(5) Uani d 1 . .
    H H7A 0.336911 0.231242 0.727944 0.038 Uiso calc 1 . .
    H H7B 0.434944 0.263112 0.768910 0.038 Uiso calc 1 . .
    C C8 0.33584(16) 0.34377(11) 0.8470(2) 0.0330(5) Uani d 1 . .
    H H8A 0.397075 0.336843 0.909913 0.040 Uiso calc 1 . .
    H H8B 0.293264 0.315829 0.875163 0.040 Uiso calc 1 . .
    C C9 0.30904(15) 0.41335(11) 0.8504(2) 0.0312(5) Uani d 1 . .
    H H9A 0.245738 0.419340 0.794063 0.037 Uiso calc 1 . .
    H H9B 0.313738 0.426014 0.943839 0.037 Uiso calc 1 . .
    C C10 0.33729(14) 0.52175(10) 0.7745(2) 0.0288(5) Uani d 1 . .
    H H10A 0.385972 0.548440 0.759261 0.035 Uiso calc 1 . .
    H H10B 0.325105 0.538053 0.856602 0.035 Uiso calc 1 . .
    C C11 0.25374(14) 0.52991(10) 0.6570(2) 0.0266(4) Uani d 1 . .
    C C12 0.22502(13) 0.48466(10) 0.5526(2) 0.0242(4) Uani d 1 . .
    C C13 0.14539(14) 0.49649(12) 0.4483(2) 0.0313(5) Uani d 1 . .
    H H13 0.124709 0.465859 0.378091 0.038 Uiso calc 1 . .
    C C14 0.09655(16) 0.55215(13) 0.4464(2) 0.0409(6) Uani d 1 . .
    H H14 0.042555 0.559364 0.375081 0.049 Uiso calc 1 . .
    C C15 0.12568(17) 0.59750(13) 0.5475(2) 0.0430(6) Uani d 1 . .
    H H15 0.092928 0.636278 0.544961 0.052 Uiso calc 1 . .
    C C16 0.20313(16) 0.58549(11) 0.6523(2) 0.0340(5) Uani d 1 . .
    H H16 0.222328 0.616015 0.723077 0.041 Uiso calc 1 . .
loop_
    _atom_site_aniso_label
    _atom_site_aniso_U_11
    _atom_site_aniso_U_22
    _atom_site_aniso_U_33
    _atom_site_aniso_U_12
    _atom_site_aniso_U_13
    _atom_site_aniso_U_23
    V1 0.02398(18) 0.02299(19) 0.01842(17) -0.00135(13) 0.00478(13) -0.00123(13)
    O1 0.0274(7) 0.0273(8) 0.0236(7) -0.0011(6) 0.0042(6) 0.0024(6)
    O2 0.0246(10) 0.0222(10) 0.0240(10) 0.000 0.0050(8) 0.000
    O3 0.0335(8) 0.0279(8) 0.0229(7) -0.0009(6) 0.0073(6) -0.0031(6)
    O4 0.0248(7) 0.0269(7) 0.0231(7) -0.0015(6) 0.0035(6) -0.0035(6)
    N1 0.0266(9) 0.0261(9) 0.0282(9) -0.0001(7) 0.0099(7) 0.0008(7)
    N2 0.0268(9) 0.0287(9) 0.0208(8) 0.0027(7) 0.0042(7) -0.0019(7)
    C1 0.0206(10) 0.0308(11) 0.0307(11) -0.0003(8) 0.0043(8) -0.0086(9)
    C2 0.0217(10) 0.0281(11) 0.0364(12) -0.0029(8) 0.0068(9) -0.0049(9)
    C3 0.0279(11) 0.0293(12) 0.0572(15) -0.0028(9) 0.0135(11) -0.0076(11)
    C4 0.0303(12) 0.0329(13) 0.0693(18) -0.0028(10) 0.0159(12) -0.0198(13)
    C5 0.0315(12) 0.0508(16) 0.0537(15) -0.0040(11) 0.0160(11) -0.0275(13)
    C6 0.0313(12) 0.0435(14) 0.0372(12) -0.0016(10) 0.0114(10) -0.0121(11)
    C7 0.0336(11) 0.0250(11) 0.0369(12) -0.0025(9) 0.0115(10) 0.0013(9)
    C8 0.0389(12) 0.0345(12) 0.0285(11) 0.0004(10) 0.0147(10) 0.0037(9)
    C9 0.0349(12) 0.0376(13) 0.0233(10) 0.0017(10) 0.0121(9) 0.0000(9)
    C10 0.0300(11) 0.0288(11) 0.0243(10) 0.0026(9) 0.0034(8) -0.0061(9)
    C11 0.0277(10) 0.0304(11) 0.0224(10) 0.0014(9) 0.0083(8) 0.0015(8)
    C12 0.0233(9) 0.0267(11) 0.0233(10) -0.0009(8) 0.0079(8) 0.0006(8)
    C13 0.0286(11) 0.0388(13) 0.0246(10) -0.0010(9) 0.0053(9) -0.0015(9)
    C14 0.0318(12) 0.0515(16) 0.0346(12) 0.0129(11) 0.0028(10) 0.0051(11)
    C15 0.0444(14) 0.0453(15) 0.0364(13) 0.0172(12) 0.0079(11) 0.0006(11)
    C16 0.0394(12) 0.0336(12) 0.0285(11) 0.0069(10) 0.0093(9) -0.0022(9)
_geom_special_details
;
 All esds (except the esd in the dihedral angle between two l.s. planes)
 are estimated using the full covariance matrix.  The cell esds are taken
 into account individually in the estimation of esds in distances, angles
 and torsion angles; correlations between esds in cell parameters are only
 used when they are defined by crystal symmetry.  An approximate (isotropic)
 treatment of cell esds is used for estimating esds involving l.s. planes.
;
loop_
    _geom_bond_atom_site_label_1
    _geom_bond_atom_site_label_2
    _geom_bond_site_symmetry_2
    _geom_bond_distance
    _geom_bond_publ_flag
    V1 O1 . 1.6134(14) ?
    V1 O2 . 1.8233(8) ?
    V1 O3 . 1.8427(14) ?
    V1 O4 . 1.9235(14) ?
    V1 N1 . 2.2809(17) ?
    V1 N2 . 2.1295(17) ?
    O3 C1 . 1.345(3) ?
    O4 C12 . 1.343(2) ?
    N1 H1 . 1.0000 ?
    N1 C7 . 1.461(3) ?
    N1 C8 . 1.481(3) ?
    N2 H2 . 1.0000 ?
    N2 C9 . 1.485(3) ?
    N2 C10 . 1.488(3) ?
    C1 C2 . 1.401(3) ?
    C1 C6 . 1.403(3) ?
    C2 C3 . 1.400(3) ?
    C2 C7 . 1.511(3) ?
    C3 H3 . 0.9500 ?
    C3 C4 . 1.381(4) ?
    C4 H4 . 0.9500 ?
    C4 C5 . 1.373(4) ?
    C5 H5 . 0.9500 ?
    C5 C6 . 1.390(3) ?
    C6 H6 . 0.9500 ?
    C7 H7A . 0.9900 ?
    C7 H7B . 0.9900 ?
    C8 H8A . 0.9900 ?
    C8 H8B . 0.9900 ?
    C8 C9 . 1.509(3) ?
    C9 H9A . 0.9900 ?
    C9 H9B . 0.9900 ?
    C10 H10A . 0.9900 ?
    C10 H10B . 0.9900 ?
    C10 C11 . 1.502(3) ?
    C11 C12 . 1.405(3) ?
    C11 C16 . 1.391(3) ?
    C12 C13 . 1.401(3) ?
    C13 H13 . 0.9500 ?
    C13 C14 . 1.381(3) ?
    C14 H14 . 0.9500 ?
    C14 C15 . 1.384(4) ?
    C15 H15 . 0.9500 ?
    C15 C16 . 1.382(3) ?
    C16 H16 . 0.9500 ?
loop_
    _geom_angle_atom_site_label_1
    _geom_angle_atom_site_label_2
    _geom_angle_atom_site_label_3
    _geom_angle_site_symmetry_1
    _geom_angle_site_symmetry_3
    _geom_angle
    _geom_angle_publ_flag
    O1 V1 O2 . . 100.03(7) ?
    O1 V1 O3 . . 103.52(7) ?
    O1 V1 O4 . . 96.49(7) ?
    O1 V1 N1 . . 171.30(7) ?
    O1 V1 N2 . . 93.27(7) ?
    O2 V1 O3 . . 96.56(6) ?
    O2 V1 O4 . . 158.99(5) ?
    O2 V1 N1 . . 82.57(6) ?
    O2 V1 N2 . . 85.41(5) ?
    O3 V1 O4 . . 92.07(6) ?
    O3 V1 N1 . . 84.32(6) ?
    O3 V1 N2 . . 162.44(7) ?
    O4 V1 N1 . . 79.26(6) ?
    O4 V1 N2 . . 80.76(6) ?
    N2 V1 N1 . . 78.61(7) ?
    V1 O2 V1 . 2_656 140.32(12) ?
    C1 O3 V1 . . 136.97(14) ?
    C12 O4 V1 . . 129.42(12) ?
    V1 N1 H1 . . 107.2 ?
    C7 N1 V1 . . 116.28(13) ?
    C7 N1 H1 . . 107.2 ?
    C7 N1 C8 . . 111.48(17) ?
    C8 N1 V1 . . 107.17(13) ?
    C8 N1 H1 . . 107.2 ?
    V1 N2 H2 . . 106.2 ?
    C9 N2 V1 . . 111.98(13) ?
    C9 N2 H2 . . 106.2 ?
    C9 N2 C10 . . 112.48(16) ?
    C10 N2 V1 . . 113.04(12) ?
    C10 N2 H2 . . 106.2 ?
    O3 C1 C2 . . 124.03(19) ?
    O3 C1 C6 . . 116.2(2) ?
    C2 C1 C6 . . 119.8(2) ?
    C1 C2 C7 . . 124.62(19) ?
    C3 C2 C1 . . 118.0(2) ?
    C3 C2 C7 . . 117.3(2) ?
    C2 C3 H3 . . 119.0 ?
    C4 C3 C2 . . 122.1(2) ?
    C4 C3 H3 . . 119.0 ?
    C3 C4 H4 . . 120.2 ?
    C5 C4 C3 . . 119.6(2) ?
    C5 C4 H4 . . 120.2 ?
    C4 C5 H5 . . 119.9 ?
    C4 C5 C6 . . 120.3(2) ?
    C6 C5 H5 . . 119.9 ?
    C1 C6 H6 . . 119.8 ?
    C5 C6 C1 . . 120.3(2) ?
    C5 C6 H6 . . 119.8 ?
    N1 C7 C2 . . 114.10(18) ?
    N1 C7 H7A . . 108.7 ?
    N1 C7 H7B . . 108.7 ?
    C2 C7 H7A . . 108.7 ?
    C2 C7 H7B . . 108.7 ?
    H7A C7 H7B . . 107.6 ?
    N1 C8 H8A . . 110.0 ?
    N1 C8 H8B . . 110.0 ?
    N1 C8 C9 . . 108.62(18) ?
    H8A C8 H8B . . 108.3 ?
    C9 C8 H8A . . 110.0 ?
    C9 C8 H8B . . 110.0 ?
    N2 C9 C8 . . 109.24(17) ?
    N2 C9 H9A . . 109.8 ?
    N2 C9 H9B . . 109.8 ?
    C8 C9 H9A . . 109.8 ?
    C8 C9 H9B . . 109.8 ?
    H9A C9 H9B . . 108.3 ?
    N2 C10 H10A . . 108.7 ?
    N2 C10 H10B . . 108.7 ?
    N2 C10 C11 . . 114.12(17) ?
    H10A C10 H10B . . 107.6 ?
    C11 C10 H10A . . 108.7 ?
    C11 C10 H10B . . 108.7 ?
    C12 C11 C10 . . 123.35(18) ?
    C16 C11 C10 . . 117.61(19) ?
    C16 C11 C12 . . 119.05(19) ?
    O4 C12 C11 . . 122.41(18) ?
    O4 C12 C13 . . 118.75(18) ?
    C13 C12 C11 . . 118.84(19) ?
    C12 C13 H13 . . 119.6 ?
    C14 C13 C12 . . 120.8(2) ?
    C14 C13 H13 . . 119.6 ?
    C13 C14 H14 . . 119.7 ?
    C13 C14 C15 . . 120.5(2) ?
    C15 C14 H14 . . 119.7 ?
    C14 C15 H15 . . 120.5 ?
    C16 C15 C14 . . 119.0(2) ?
    C16 C15 H15 . . 120.5 ?
    C11 C16 H16 . . 119.1 ?
    C15 C16 C11 . . 121.8(2) ?
    C15 C16 H16 . . 119.1 ?
loop_
    _geom_torsion_atom_site_label_1
    _geom_torsion_atom_site_label_2
    _geom_torsion_atom_site_label_3
    _geom_torsion_atom_site_label_4
    _geom_torsion_site_symmetry_1
    _geom_torsion_site_symmetry_2
    _geom_torsion_site_symmetry_3
    _geom_torsion_site_symmetry_4
    _geom_torsion
    _geom_torsion_publ_flag
    V1 O3 C1 C2 . . . . 3.4(3) ?
    V1 O3 C1 C6 . . . . -175.72(15) ?
    V1 O4 C12 C11 . . . . -26.4(3) ?
    V1 O4 C12 C13 . . . . 154.26(15) ?
    V1 N1 C7 C2 . . . . -51.4(2) ?
    V1 N1 C8 C9 . . . . 41.95(19) ?
    V1 N2 C9 C8 . . . . 40.7(2) ?
    V1 N2 C10 C11 . . . . 57.6(2) ?
    O1 V1 O2 V1 . . . 2_656 30.44(5) ?
    O1 V1 O3 C1 . . . . 163.55(19) ?
    O2 V1 O3 C1 . . . . 61.6(2) ?
    O3 V1 O2 V1 . . . 2_656 135.47(5) ?
    O3 C1 C2 C3 . . . . -176.9(2) ?
    O3 C1 C2 C7 . . . . -0.5(3) ?
    O3 C1 C6 C5 . . . . 177.2(2) ?
    O4 V1 O2 V1 . . . 2_656 -110.90(19) ?
    O4 V1 O3 C1 . . . . -99.3(2) ?
    O4 C12 C13 C14 . . . . -179.5(2) ?
    N1 V1 O2 V1 . . . 2_656 -141.16(4) ?
    N1 V1 O3 C1 . . . . -20.27(19) ?
    N1 C8 C9 N2 . . . . -55.6(2) ?
    N2 V1 O2 V1 . . . 2_656 -62.07(5) ?
    N2 V1 O3 C1 . . . . -34.0(3) ?
    N2 C10 C11 C12 . . . . -20.3(3) ?
    N2 C10 C11 C16 . . . . 159.96(19) ?
    C1 C2 C3 C4 . . . . -0.8(3) ?
    C1 C2 C7 N1 . . . . 29.0(3) ?
    C2 C1 C6 C5 . . . . -1.9(3) ?
    C2 C3 C4 C5 . . . . -0.9(4) ?
    C3 C2 C7 N1 . . . . -154.50(19) ?
    C3 C4 C5 C6 . . . . 1.2(4) ?
    C4 C5 C6 C1 . . . . 0.2(4) ?
    C6 C1 C2 C3 . . . . 2.2(3) ?
    C6 C1 C2 C7 . . . . 178.6(2) ?
    C7 N1 C8 C9 . . . . 170.24(17) ?
    C7 C2 C3 C4 . . . . -177.5(2) ?
    C8 N1 C7 C2 . . . . -174.60(17) ?
    C9 N2 C10 C11 . . . . -70.4(2) ?
    C10 N2 C9 C8 . . . . 169.30(17) ?
    C10 C11 C12 O4 . . . . -0.2(3) ?
    C10 C11 C12 C13 . . . . 179.2(2) ?
    C10 C11 C16 C15 . . . . 179.4(2) ?
    C11 C12 C13 C14 . . . . 1.1(3) ?
    C12 C11 C16 C15 . . . . -0.3(3) ?
    C12 C13 C14 C15 . . . . 0.2(4) ?
    C13 C14 C15 C16 . . . . -1.6(4) ?
    C14 C15 C16 C11 . . . . 1.7(4) ?
    C16 C11 C12 O4 . . . . 179.58(19) ?
    C16 C11 C12 C13 . . . . -1.1(3) ?
_shelx_space_group_comment
;
The symmetry employed for this shelxl refinement is uniquely defined
by the following loop, which should always be used as a source of
symmetry information in preference to the above space-group names.
They are only intended as comments.
;
_shelx_estimated_absorpt_T_min     0.884
_shelx_estimated_absorpt_T_max     0.969
_shelx_hkl_file
;
   0   0  -1    0.20    0.10
   0   0  -2  201.58    1.60
   0   0  -3    0.30    0.20
   0   0  -4  295.47    2.50
   0   0  -5    0.50    0.20
   0   0  -6   38.00    0.90
   0   0  -7    1.00    0.40
   0   0  -8    8.70    0.70
   0   0  -9    0.70    0.60
   0   0 -10  180.58    3.30
   0   0 -11    1.80    1.20
   0   0 -12  113.69    4.20
  -1  -1  13   60.79    3.90
  -1  -1  12    1.70    2.30
  -1  -1  11    0.80    1.10
  -1  -1  10    3.00    1.30
  -1  -1   9   67.29    2.10
  -1  -1   8  120.19    2.10
  -1  -1   7   79.19    1.40
  -1  -1   6  145.89    1.90
  -1  -1   5   36.50    0.80
  -1  -1   4  601.44    4.50
  -1  -1   3   47.40    0.60
  -1  -1   2 2556.64   14.70
  -1  -1   1 2978.90   28.20
  -1  -1  -1  164.78    1.60
  -1  -1  -2    8.90    0.40
  -1  -1  -3    0.50    0.20
  -1  -1  -4    5.10    0.30
  -1  -1  -5   33.70    0.80
  -1  -1  -6   72.29    1.20
  -1  -1  -7   11.40    0.60
  -1  -1  -8  367.16    3.90
  -1  -1  -9    4.70    0.70
  -1  -1 -10   26.10    1.50
  -1  -1 -11    7.80    1.60
  -1  -1 -12   26.40    2.70
  -2  -2  13    9.90    4.30
  -2  -2  12    2.10    2.60
  -2  -2  11   82.29    3.90
  -2  -2  10   26.70    2.30
  -2  -2   9  143.29    3.40
  -2  -2   8   17.00    1.10
  -2  -2   7    1.70    0.40
  -2  -2   6  137.89    1.80
  -2  -2   5   55.59    0.90
  -2  -2   4  631.94    4.50
  -2  -2   3    4.80    0.20
  -2  -2   2  677.23    4.30
  -2  -2   1 1747.33   12.20
  -2  -2   0  862.81    6.20
  -2  -2  -1  557.34    4.70
  -2  -2  -2  323.97    3.10
  -2  -2  -3   31.30    0.80
  -2  -2  -4  142.79    1.80
  -2  -2  -5   23.00    0.70
  -2  -2  -6  491.85    4.20
  -2  -2  -7  377.96    3.80
  -2  -2  -8  153.18    2.20
  -2  -2  -9   32.70    1.30
  -2  -2 -10   67.99    1.90
  -2  -2 -11   55.69    3.20
  -2  -2 -12    0.00    5.80
  -3  -3  13   22.80    4.50
  -3  -3  12   21.00    3.00
  -3  -3  11   30.30    3.20
  -3  -3  10    6.80    1.80
  -3  -3   9   38.60    2.00
  -3  -3   8    1.70    0.80
  -3  -3   7  451.05    4.50
  -3  -3   6   85.69    1.50
  -3  -3   5    2.50    0.30
  -3  -3   4  164.58    1.50
  -3  -3   3 2355.06   14.10
  -3  -3   2  749.82    5.50
  -3  -3   1  441.66    3.70
  -3  -3   0  165.18    1.80
  -3  -3  -1   54.79    0.90
  -3  -3  -2    7.00    0.40
  -3  -3  -3  113.39    1.70
  -3  -3  -4    0.70    0.30
  -3  -3  -5 1049.89    8.00
  -3  -3  -6    6.30    0.60
  -3  -3  -7  566.64    5.50
  -3  -3  -8   15.70    0.90
  -3  -3  -9  340.47    4.60
  -3  -3 -10    2.30    1.10
  -3  -3 -11    6.10    2.10
  -3  -3 -12    6.00    2.20
  -4  -4  13    0.80    5.70
  -4  -4  12   28.70    5.20
  -4  -4  11   42.00    5.40
  -4  -4  10    8.60    1.20
  -4  -4   9   53.19    1.80
  -4  -4   8  518.55    7.20
  -4  -4   7    1.70    0.40
  -4  -4   6   27.50    0.70
  -4  -4   5   94.69    1.10
  -4  -4   4 1175.08    7.50
  -4  -4   3  678.43    4.90
  -4  -4   2  948.91    7.20
  -4  -4   1    8.10    0.40
  -4  -4   0    3.00    0.30
  -4  -4  -1  492.15    4.50
  -4  -4  -2   97.99    1.60
  -4  -4  -3    0.80    0.40
  -4  -4  -4    8.40    0.60
  -4  -4  -5  492.65    5.20
  -4  -4  -6  343.97    3.90
  -4  -4  -7   19.40    0.90
  -4  -4  -8    1.60    0.70
  -4  -4  -9  129.99    2.80
  -4  -4 -10    8.50    1.70
  -4  -4 -11    4.70    2.20
  -5  -5  13    5.90    9.30
  -5  -5  12   37.00    5.10
  -5  -5  11    8.90    1.80
  -5  -5  10    3.80    1.00
  -5  -5   9    3.80    0.80
  -5  -5   8  179.98    3.40
  -5  -5   7    1.70    0.40
  -5  -5   6   35.60    0.80
  -5  -5   5    4.70    0.30
  -5  -5   4 1260.47    8.30
  -5  -5   3  117.29    1.50
  -5  -5   2  682.23    6.00
  -5  -5   1  205.58    2.30
  -5  -5   0  212.48    2.60
  -5  -5  -1  510.85    4.80
  -5  -5  -2   12.80    0.70
  -5  -5  -3   80.09    2.00
  -5  -5  -4  150.08    3.10
  -5  -5  -5    1.20    0.60
  -5  -5  -6   69.89    1.90
  -5  -5  -7  163.58    3.10
  -5  -5  -8  181.28    3.20
  -5  -5  -9    1.50    0.80
  -5  -5 -10    4.40    1.40
  -5  -5 -11   17.80    2.10
  -6  -6  13    2.70    2.10
  -6  -6  12   97.19    5.00
  -6  -6  11   12.70    1.60
  -6  -6  10   98.69    3.40
  -6  -6   9   11.50    1.20
  -6  -6   8   66.49    1.70
  -6  -6   7    2.10    0.40
  -6  -6   6  473.85    3.80
  -6  -6   5  133.29    1.60
  -6  -6   4    1.80    0.30
  -6  -6   3    2.30    0.30
  -6  -6   2 1146.59    8.80
  -6  -6   1    4.90    0.40
  -6  -6   0  436.66    4.40
  -6  -6  -1  212.18    2.60
  -6  -6  -2  151.18    2.50
  -6  -6  -3    1.50    1.70
  -6  -6  -4  348.57    6.10
  -6  -6  -5  127.49    2.40
  -6  -6  -6  204.08    3.30
  -6  -6  -7    1.20    0.70
  -6  -6  -8   12.40    1.10
  -6  -6  -9    1.00    0.80
  -6  -6 -10    2.20    1.10
  -7  -7  13   12.30    8.10
  -7  -7  12    9.30    2.70
  -7  -7  11   26.30    2.70
  -7  -7  10  188.58    4.50
  -7  -7   9   39.10    1.60
  -7  -7   8    8.20    0.70
  -7  -7   7  115.49    2.10
  -7  -7   6  100.29    1.50
  -7  -7   5  121.39    1.70
  -7  -7   4    8.20    0.70
  -7  -7   3  708.73    6.40
  -7  -7   2  130.79    2.40
  -7  -7   1  255.27    3.20
  -7  -7   0   17.90    0.90
  -7  -7  -1   84.29    1.60
  -7  -7  -2  129.49    2.10
  -7  -7  -3  411.86    6.20
  -7  -7  -4    0.60    1.80
  -7  -7  -5   10.10    1.10
  -7  -7  -6   93.49    2.50
  -7  -7  -7    1.50    0.80
  -7  -7  -8    7.80    1.00
  -7  -7  -9    5.60    1.10
  -7  -7 -10    5.00    1.20
  -8  -8  12    9.80    6.70
  -8  -8  11  102.19    9.20
  -8  -8  10   23.90    2.10
  -8  -8   9    3.50    1.30
  -8  -8   8   51.79    1.40
  -8  -8   7  112.19    2.10
  -8  -8   6    2.50    0.50
  -8  -8   5    2.80    0.40
  -8  -8   4   87.39    1.70
  -8  -8   3  443.16    4.80
  -8  -8   2  157.68    2.40
  -8  -8   1   17.20    0.90
  -8  -8   0    1.00    0.50
  -8  -8  -1  547.35    5.50
  -8  -8  -2   11.10    1.10
  -8  -8  -3   54.99    1.80
  -8  -8  -4  112.99    2.70
  -8  -8  -5  209.18    3.80
  -8  -8  -6    0.90    0.90
  -8  -8  -7    1.50    0.80
  -8  -8  -8   10.70    1.20
  -8  -8  -9   27.90    1.90
  -9  -9  12    2.00    7.80
  -9  -9  11   11.80    3.20
  -9  -9  10    0.00    4.20
  -9  -9   9   51.19    3.00
  -9  -9   8   31.80    1.60
  -9  -9   7    1.40    0.50
  -9  -9   6    3.00    0.50
  -9  -9   5   29.70    1.10
  -9  -9   4    8.50    0.60
  -9  -9   3  520.95    5.30
  -9  -9   2    9.70    0.70
  -9  -9   1  104.39    1.90
  -9  -9   0   92.59    1.90
  -9  -9  -1   63.39    1.70
  -9  -9  -2   18.20    1.10
  -9  -9  -3  316.87    4.20
  -9  -9  -4   56.69    1.90
  -9  -9  -5  100.19    3.60
  -9  -9  -6    5.10    1.00
  -9  -9  -7   10.10    1.60
  -9  -9  -8    4.00    2.10
 -10 -10  12   64.19   16.30
 -10 -10  11    1.10    4.70
 -10 -10  10   35.70    2.60
 -10 -10   9    1.60    1.90
 -10 -10   8  146.19    5.40
 -10 -10   7   38.70    1.50
 -10 -10   6  104.39    2.30
 -10 -10   5  260.07    3.50
 -10 -10   4   56.79    1.60
 -10 -10   3  161.88    2.40
 -10 -10   2   70.49    1.60
 -10 -10   1  118.19    2.10
 -10 -10   0  114.69    2.30
 -10 -10  -1   32.50    1.30
 -10 -10  -2  119.79    2.30
 -10 -10  -3  133.89    2.80
 -10 -10  -4  247.78    4.40
 -10 -10  -5    5.50    1.50
 -10 -10  -6   10.70    1.70
 -10 -10  -7   13.20    1.70
 -10 -10  -8   17.20    2.80
 -11 -11  11   51.39   18.60
 -11 -11  10   39.70    5.40
 -11 -11   9   14.50    4.00
 -11 -11   8   33.70    3.40
 -11 -11   7   15.10    1.90
 -11 -11   6   70.79    2.10
 -11 -11   5  169.58    3.00
 -11 -11   4   61.09    2.00
 -11 -11   3   15.20    1.00
 -11 -11   2  179.68    2.80
 -11 -11   1   33.20    1.40
 -11 -11   0  231.48    3.70
 -11 -11  -1   16.80    1.20
 -11 -11  -2   90.59    2.50
 -11 -11  -3    1.20    1.00
 -11 -11  -4   18.90    1.90
 -11 -11  -5    2.00    1.80
 -11 -11  -6   38.30    2.90
 -11 -11  -7    4.70    1.80
 -12 -12  11    0.60    2.50
 -12 -12  10   65.59   45.50
 -12 -12   9   12.30    3.80
 -12 -12   8    1.20    1.20
 -12 -12   7    3.10    1.10
 -12 -12   6   89.39    2.50
 -12 -12   5    5.30    1.00
 -12 -12   4    5.40    0.90
 -12 -12   3    2.00    0.70
 -12 -12   2  128.49    3.00
 -12 -12   1    2.00    1.00
 -12 -12   0   13.80    1.30
 -12 -12  -1    2.10    1.00
 -12 -12  -2   19.30    1.80
 -12 -12  -3    4.30    2.10
 -12 -12  -4    2.00    1.50
 -12 -12  -5   14.40    2.60
 -12 -12  -6   38.00    3.50
 -13 -13  10    7.50    4.80
 -13 -13   9    9.80    2.10
 -13 -13   8    4.80    1.80
 -13 -13   7    3.20    2.80
 -13 -13   6    7.30    1.40
 -13 -13   5   44.40    1.70
 -13 -13   4   34.80    1.70
 -13 -13   3  143.59    2.80
 -13 -13   2    1.20    1.40
 -13 -13   1   18.40    1.50
 -13 -13   0   20.80    2.00
 -13 -13  -1   48.60    2.90
 -13 -13  -2    7.00    2.20
 -13 -13  -3    1.90    3.00
 -13 -13  -4   28.60    7.60
 -13 -13  -5    2.20    2.80
 -14 -14   9    6.50    1.90
 -14 -14   8   15.20    4.70
 -14 -14   7   77.79    3.70
 -14 -14   6    3.60    1.80
 -14 -14   5   11.40    1.30
 -14 -14   4   34.80    1.80
 -14 -14   3   53.39    1.90
 -14 -14   2    1.90    1.00
 -14 -14   1   65.89    2.60
 -14 -14   0    2.50    1.50
 -14 -14  -1   16.00    2.50
 -14 -14  -2    1.50    3.30
 -14 -14  -3    0.60    2.60
 -15 -15   7    1.00    2.20
 -15 -15   6    4.00    2.70
 -15 -15   5   37.20    2.50
 -15 -15   4   17.10    1.80
 -15 -15   3    2.60    1.30
 -15 -15   2   38.80    2.20
 -15 -15   1    1.40    1.30
 -15 -15   0    3.70    2.30
 -15 -15  -1   20.80    3.30
 -16 -16   5   19.50    2.10
 -16 -16   4    3.70    2.20
 -16 -16   3    1.80    2.00
 -16 -16   2   12.40    2.20
  15  17   0   47.90    5.10
  15  17  -1    1.40    1.30
  15  17  -2    3.70    1.60
  15  17  -3    2.40    1.50
  15  17  -4   14.40    2.10
  15  17  -5    3.50    2.90
  15  17  -6    5.90    2.90
  14  16   2   14.70    3.30
  14  16   1    4.60    2.50
  14  16   0   72.39    3.20
  14  16  -1   14.20    1.70
  14  16  -2    2.20    1.90
  14  16  -3    2.40    1.10
  14  16  -4   28.90    1.90
  14  16  -5   24.40    2.10
  14  16  -6    7.40    6.90
  14  16  -7   19.40    2.90
  14  16  -8   38.30    2.90
  13  15   4    4.10    2.40
  13  15   3    9.60    4.20
  13  15   2   11.10    2.70
  13  15   1   84.19    4.00
  13  15   0    2.70    1.50
  13  15  -1    3.30    1.90
  13  15  -2    1.10    0.90
  13  15  -3    2.10    1.00
  13  15  -4    3.60    1.00
  13  15  -5   14.60    1.60
  13  15  -6    1.80    1.80
  13  15  -7  124.49    4.80
  13  15  -8    2.00    1.90
  13  15  -9    5.00    4.10
  12  14   5    4.40    3.30
  12  14   4   10.50    2.40
  12  14   3   72.89    4.50
  12  14   2    1.20    1.70
  12  14   1   30.60    1.90
  12  14   0    2.90    1.30
  12  14  -1   19.10    1.70
  12  14  -2   44.90    1.80
  12  14  -3   23.50    1.30
  12  14  -4   17.40    1.30
  12  14  -5   35.20    1.80
  12  14  -6   65.69    2.60
  12  14  -7  121.09    3.70
  12  14  -8   21.40    9.60
  12  14  -9    5.60    4.30
  12  14 -10    7.20    4.60
  11  13   6    1.70    1.70
  11  13   5   10.10    2.60
  11  13   4   50.39    2.80
  11  13   3   72.49    3.00
  11  13   2   92.19    2.50
  11  13   1   33.30    1.50
  11  13   0   53.99    2.00
  11  13  -1  107.89    2.50
  11  13  -2  130.19    2.40
  11  13  -3    2.00    0.70
  11  13  -4   40.90    1.60
  11  13  -5  125.59    2.80
  11  13  -6   67.09    2.30
  11  13  -7   65.39    2.70
  11  13  -8    8.40    4.00
  11  13  -9   11.00    4.80
  11  13 -10   17.20    3.20
  11  13 -11    2.20    2.30
  10  12   7   18.80    1.80
  10  12   6   12.00    2.00
  10  12   5   13.90    1.80
  10  12   4  218.08    4.00
  10  12   3    3.10    0.90
  10  12   2   21.50    1.20
  10  12   1  231.08    3.40
  10  12   0  111.79    2.20
  10  12  -1    1.90    0.60
  10  12  -2   57.99    1.60
  10  12  -3    1.00    0.60
  10  12  -4  460.75    5.60
  10  12  -5  104.99    2.60
  10  12  -6    1.80    0.80
  10  12  -7   18.70    1.70
  10  12  -8   72.99    4.20
  10  12  -9   53.69    3.30
  10  12 -10   10.90    2.30
  10  12 -11    2.40    2.40
   9  11   8    9.60    2.00
   9  11   7   20.70    1.60
   9  11   6    4.00    1.70
   9  11   5    6.30    1.40
   9  11   4  247.88    4.00
   9  11   3  203.38    3.30
   9  11   2   85.59    1.90
   9  11   1   27.30    1.20
   9  11   0    1.40    0.50
   9  11  -1   40.60    1.30
   9  11  -2   88.39    1.80
   9  11  -3  126.99    2.20
   9  11  -4  294.67    3.70
   9  11  -5   14.90    0.90
   9  11  -6   76.19    2.00
   9  11  -7   10.90    1.00
   9  11  -8  184.58    4.70
   9  11  -9   27.40    2.20
   9  11 -10    0.00    2.20
   9  11 -11    1.60    2.70
   9  11 -12   53.49    8.20
   8  10   9    4.50    1.70
   8  10   8   52.49    2.20
   8  10   7    0.70    0.90
   8  10   6  124.69    2.80
   8  10   5   98.29    2.80
   8  10   4    1.50    1.10
   8  10   3   36.20    1.60
   8  10   2    1.90    0.60
   8  10   1   80.89    1.70
   8  10   0    2.30    0.60
   8  10  -1   29.50    1.20
   8  10  -2   41.70    1.30
   8  10  -3  499.95    5.20
   8  10  -4   18.60    0.90
   8  10  -5    0.30    0.40
   8  10  -6  217.68    3.10
   8  10  -7   46.50    1.50
   8  10  -8    1.30    1.10
   8  10  -9    3.50    1.50
   8  10 -10   13.00    1.40
   8  10 -11   45.00    4.60
   8  10 -12    6.50    8.40
   7   9   9    2.00    1.00
   7   9   8   24.00    1.50
   7   9   7   42.90    1.70
   7   9   6   26.50    1.40
   7   9   5   19.80    1.50
   7   9   4   55.09    2.20
   7   9   3  505.75    6.00
   7   9   2   21.00    1.30
   7   9   1   48.40    1.30
   7   9   0   26.40    1.20
   7   9  -1  507.85    5.90
   7   9  -2   21.80    1.10
   7   9  -3  315.27    3.40
   7   9  -4    0.50    0.70
   7   9  -5  204.38    2.60
   7   9  -6   21.30    1.10
   7   9  -7  318.77    4.00
   7   9  -8    2.50    0.60
   7   9  -9   61.29    1.70
   7   9 -10    7.40    1.00
   7   9 -11  153.08    6.10
   7   9 -12    0.00    8.30
   6   8  10    2.70    1.10
   6   8   9    5.10    1.00
   6   8   8    6.40    1.00
   6   8   7   16.70    1.20
   6   8   6  170.38    3.20
   6   8   5   73.09    2.30
   6   8   4    2.40    1.30
   6   8   3  230.28    4.10
   6   8   2    0.80    0.40
   6   8   1   29.40    1.00
   6   8   0   95.59    1.80
   6   8  -1  886.51    7.20
   6   8  -2   13.70    0.60
   6   8  -3  252.37    2.80
   6   8  -4   19.40    0.80
   6   8  -5  833.32    6.70
   6   8  -6   86.09    1.50
   6   8  -7   11.50    0.70
   6   8  -8    1.20    0.50
   6   8  -9  163.38    2.60
   6   8 -10   86.69    2.50
   6   8 -11    0.60    1.90
   6   8 -12    7.20    2.00
   5   7  11    2.40    2.00
   5   7  10    2.90    1.10
   5   7   9    9.90    1.00
   5   7   8  101.29    2.30
   5   7   7    1.10    0.90
   5   7   6    0.70    0.90
   5   7   5    0.30    0.50
   5   7   4  308.97    6.20
   5   7   3  177.38    3.10
   5   7   2   68.99    1.40
   5   7   1   26.90    0.90
   5   7   0  184.38    2.20
   5   7  -1   69.59    1.10
   5   7  -2  930.21    7.20
   5   7  -3  162.58    1.90
   5   7  -4  530.75    4.40
   5   7  -5   95.59    1.30
   5   7  -6    7.80    0.50
   5   7  -7   43.20    1.10
   5   7  -8  192.48    2.60
   5   7  -9    8.70    0.80
   5   7 -10    6.00    1.10
   5   7 -11   62.29    2.70
   5   7 -12   19.90    4.90
   5   7 -13   31.70    3.30
   4   6  11    0.40    1.80
   4   6  10   48.40    2.40
   4   6   9   56.79    1.90
   4   6   8   18.50    1.00
   4   6   7    5.00    0.80
   4   6   6  116.59    2.10
   4   6   5   46.30    1.70
   4   6   4  236.78    4.20
   4   6   3   74.79    1.50
   4   6   2  494.75    4.40
   4   6   1  173.48    2.10
   4   6   0   69.29    1.20
   4   6  -1   20.20    0.60
   4   6  -2   72.39    1.10
   4   6  -3  408.76    3.50
   4   6  -4 1242.58    8.60
   4   6  -5   51.49    0.90
   4   6  -6   63.39    1.00
   4   6  -7   70.79    1.20
   4   6  -8  165.28    2.60
   4   6  -9    7.90    0.80
   4   6 -10   13.90    1.20
   4   6 -11    6.90    2.70
   4   6 -12  103.59    5.40
   4   6 -13    1.10    4.00
   3   5  11    1.50    1.70
   3   5  10  193.18    3.40
   3   5   9    3.30    1.30
   3   5   8   59.29    1.60
   3   5   7   45.50    1.30
   3   5   6  141.49    2.00
   3   5   5   91.99    1.50
   3   5   4  243.88    2.90
   3   5   3  617.94    5.60
   3   5   2   30.60    0.80
   3   5   1    8.70    0.40
   3   5   0    6.60    0.40
   3   5  -1   96.19    1.20
   3   5  -2 2706.33   17.70
   3   5  -3 1411.66    9.20
   3   5  -4  197.48    1.90
   3   5  -5  185.08    1.90
   3   5  -6  121.09    1.40
   3   5  -7   61.39    1.20
   3   5  -8  153.68    2.60
   3   5  -9    1.90    0.90
   3   5 -10  117.29    3.10
   3   5 -11   12.40    1.80
   3   5 -12   48.80    3.70
   3   5 -13   14.60    5.40
   2   4  12    0.00    5.10
   2   4  11   73.69    2.80
   2   4  10   54.79    2.00
   2   4   9   10.00    0.90
   2   4   8   12.20    0.80
   2   4   7  162.58    2.20
   2   4   6  214.58    2.40
   2   4   5  163.18    1.90
   2   4   4  229.88    2.50
   2   4   3   84.49    1.40
   2   4   2   15.50    0.60
   2   4   1  237.28    2.20
   2   4   0   42.40    0.70
   2   4  -1 2623.34   16.80
   2   4  -2   35.20    0.60
   2   4  -3  101.19    1.10
   2   4  -4 1122.19    7.00
   2   4  -5 1789.42   11.30
   2   4  -6  163.38    1.70
   2   4  -7   17.00    0.60
   2   4  -8   26.60    1.10
   2   4  -9    6.20    0.80
   2   4 -10  173.68    3.60
   2   4 -11   60.39    3.20
   2   4 -12    0.00    3.70
   2   4 -13    4.50    4.80
   1   3  12    9.40    4.60
   1   3  11   49.60    3.00
   1   3  10    1.90    0.80
   1   3   9    9.90    0.90
   1   3   8   27.70    1.10
   1   3   7  127.39    1.80
   1   3   6  238.28    2.50
   1   3   5    9.70    0.50
   1   3   4   13.60    0.60
   1   3   3    1.20    0.30
   1   3   2    2.80    0.30
   1   3   1 1853.51   13.90
   1   3   0   12.40    0.30
   1   3  -1  783.82    5.00
   1   3  -2   56.89    0.70
   1   3  -3 1006.60    6.70
   1   3  -4  530.45    3.90
   1   3  -5 1508.15    9.80
   1   3  -6   12.70    0.60
   1   3  -7    6.20    0.50
   1   3  -8  282.67    3.30
   1   3  -9  433.26    4.70
   1   3 -10   33.20    1.90
   1   3 -11    3.50    1.30
   1   3 -12    3.10    2.50
   1   3 -13   36.40    6.90
   0   2  12   28.50    2.60
   0   2  11    5.60    1.20
   0   2  10   62.59    2.10
   0   2   9   20.00    1.10
   0   2   8    2.10    0.50
   0   2   7  150.68    2.00
   0   2   6  113.29    1.60
   0   2   5  253.77    2.70
   0   2   4  318.57    3.40
   0   2   3  248.88    2.30
   0   2   2  133.09    1.40
   0   2   1 3426.96   94.39
   0   2   0  531.35   28.00
   0   2  -1 3327.07   24.30
   0   2  -2  132.99    1.30
   0   2  -3  250.67    2.10
   0   2  -4  313.17    2.60
   0   2  -5  248.58    2.30
   0   2  -6  110.59    1.40
   0   2  -7  146.79    1.80
   0   2  -8    1.50    0.50
   0   2  -9   21.30    1.10
   0   2 -10   58.49    2.00
   0   2 -11    2.80    1.10
   0   2 -12   23.10    2.10
  -1   1  13   56.99    3.50
  -1   1  12    4.20    1.50
  -1   1  11    2.00    1.10
  -1   1  10    3.30    1.10
  -1   1   9   62.29    1.80
  -1   1   8  124.19    2.30
  -1   1   7   77.09    1.50
  -1   1   6  146.29    1.90
  -1   1   5   36.60    0.80
  -1   1   4  593.64    5.20
  -1   1   3   46.80    0.80
  -1   1   2 2560.54   24.20
  -1   1   1   24.60    2.60
  -1   1  -1  160.88    1.60
  -1   1  -2    8.40    0.40
  -1   1  -3    0.30    0.20
  -1   1  -4    5.30    0.40
  -1   1  -5   32.70    0.80
  -1   1  -6   75.49    1.20
  -1   1  -7   12.20    0.60
  -1   1  -8  380.16    4.00
  -1   1  -9    5.20    0.70
  -1   1 -10   24.60    1.40
  -1   1 -11    6.70    1.60
  -1   1 -12   23.20    2.60
  -2   0  13    2.40    3.10
  -2   0  12   16.10    3.20
  -2   0  11    2.10    1.60
  -2   0  10    2.70    1.60
  -2   0   9    0.40    1.00
  -2   0   8  337.27    4.60
  -2   0   7    0.80    0.80
  -2   0   6    9.00    0.80
  -2   0   5    0.60    0.30
  -2   0   4  513.25    4.50
  -2   0   3    0.70    0.20
  -2   0   2   45.10    0.60
  -2   0   1    0.20    0.10
  -2   0   0  364.06    3.10
  -2   0  -1    0.50    0.20
  -2   0  -2  315.17    2.90
  -2   0  -3    0.50    0.20
  -2   0  -4  378.26    3.60
  -2   0  -5    0.40    0.30
  -2   0  -6  447.16    4.00
  -2   0  -7    0.80    0.40
  -2   0  -8    9.90    0.70
  -2   0  -9    1.00    0.60
  -2   0 -10  175.38    3.30
  -2   0 -11    1.00    1.80
  -2   0 -12    0.00    4.80
  -3  -1  13   31.10    4.20
  -3  -1  12    8.00    2.40
  -3  -1  11    8.10    2.50
  -3  -1  10  115.69    4.20
  -3  -1   9   15.80    1.60
  -3  -1   8    3.30    1.10
  -3  -1   7   74.49    2.00
  -3  -1   6  381.46    4.10
  -3  -1   5   97.19    1.40
  -3  -1   4   90.79    1.20
  -3  -1   3  703.53    5.70
  -3  -1   2  290.07    2.30
  -3  -1   1  406.76    3.90
  -3  -1   0  274.17    2.50
  -3  -1  -1 5095.89   36.10
  -3  -1  -2 1036.00    8.10
  -3  -1  -3   87.69    1.40
  -3  -1  -4    4.60    0.50
  -3  -1  -5   19.40    0.80
  -3  -1  -6 1157.18    9.40
  -3  -1  -7  217.18    2.80
  -3  -1  -8  181.98    2.60
  -3  -1  -9   16.70    1.10
  -3  -1 -10    7.00    1.20
  -3  -1 -11    4.20    2.90
  -3  -1 -12   16.10    3.60
  -4  -2  13   64.49    4.40
  -4  -2  12   53.39    4.70
  -4  -2  11   47.20    3.30
  -4  -2  10   29.20    2.20
  -4  -2   9    2.60    1.00
  -4  -2   8   29.60    1.70
  -4  -2   7  682.83    6.20
  -4  -2   6   63.99    1.30
  -4  -2   5  722.93    6.10
  -4  -2   4  165.78    1.70
  -4  -2   3   92.59    1.00
  -4  -2   2  670.23    5.40
  -4  -2   1   40.90    0.70
  -4  -2   0  786.92    6.20
  -4  -2  -1 1541.35   11.10
  -4  -2  -2 1398.26   11.20
  -4  -2  -3    5.10    0.40
  -4  -2  -4    7.40    0.50
  -4  -2  -5 1115.09    9.00
  -4  -2  -6   22.60    0.90
  -4  -2  -7    4.00    0.60
  -4  -2  -8   83.09    2.00
  -4  -2  -9    9.50    1.00
  -4  -2 -10    0.90    1.20
  -4  -2 -11    3.40    2.00
  -5  -3  13   19.10    6.20
  -5  -3  12    7.20    5.20
  -5  -3  11  110.29    5.00
  -5  -3  10    1.80    1.00
  -5  -3   9  151.08    3.20
  -5  -3   8  214.78    3.60
  -5  -3   7    0.90    0.40
  -5  -3   6   23.40    0.80
  -5  -3   5  820.12    6.20
  -5  -3   4   34.60    0.60
  -5  -3   3    8.20    0.40
  -5  -3   2   91.39    1.20
  -5  -3   1   15.40    0.60
  -5  -3   0  166.68    2.00
  -5  -3  -1  780.52    7.10
  -5  -3  -2  712.13    6.30
  -5  -3  -3  280.67    3.60
  -5  -3  -4   52.89    1.60
  -5  -3  -5  258.37    4.30
  -5  -3  -6  278.47    3.60
  -5  -3  -7  271.37    3.40
  -5  -3  -8    1.80    0.70
  -5  -3  -9   15.40    1.20
  -5  -3 -10    0.80    1.40
  -5  -3 -11   40.40    2.90
  -6  -4  13   81.19    9.00
  -6  -4  12   53.69    6.70
  -6  -4  11    2.40    1.40
  -6  -4  10    1.30    1.10
  -6  -4   9   87.99    2.70
  -6  -4   8   65.09    2.10
  -6  -4   7   64.29    1.50
  -6  -4   6  362.86    3.40
  -6  -4   5  101.39    1.20
  -6  -4   4  394.86    3.20
  -6  -4   3  165.18    1.90
  -6  -4   2    8.80    0.50
  -6  -4   1  755.52    6.30
  -6  -4   0   18.90    0.80
  -6  -4  -1  131.29    2.00
  -6  -4  -2  177.58    2.60
  -6  -4  -3  419.46    5.90
  -6  -4  -4  147.39    3.80
  -6  -4  -5  178.08    3.40
  -6  -4  -6  170.68    2.80
  -6  -4  -7   51.59    1.70
  -6  -4  -8   43.00    1.70
  -6  -4  -9   23.10    1.30
  -6  -4 -10   38.70    2.00
  -7  -5  13    5.20    2.50
  -7  -5  12    9.30    2.20
  -7  -5  11   72.89    4.30
  -7  -5  10  170.18    5.70
  -7  -5   9   19.70    1.60
  -7  -5   8   56.59    2.20
  -7  -5   7   28.90    1.00
  -7  -5   6  252.27    2.50
  -7  -5   5   32.00    0.80
  -7  -5   4   42.20    1.00
  -7  -5   3   40.30    1.00
  -7  -5   2  630.34    5.70
  -7  -5   1    5.10    0.50
  -7  -5   0    7.80    0.60
  -7  -5  -1   17.50    0.80
  -7  -5  -2  411.36    5.00
  -7  -5  -3  155.48    4.10
  -7  -5  -4   36.80    2.10
  -7  -5  -5   37.80    1.70
  -7  -5  -6   48.10    1.80
  -7  -5  -7   10.50    1.10
  -7  -5  -8   12.90    1.20
  -7  -5  -9    7.70    1.10
  -7  -5 -10   71.59    2.70
  -8  -6  13    1.20    3.00
  -8  -6  12   30.60    3.30
  -8  -6  11   12.80    2.30
  -8  -6  10  119.89    4.00
  -8  -6   9   14.70    3.80
  -8  -6   8    1.00    0.80
  -8  -6   7  113.59    2.00
  -8  -6   6   83.99    1.30
  -8  -6   5   17.60    0.80
  -8  -6   4  118.99    1.90
  -8  -6   3  186.48    2.60
  -8  -6   2  324.07    3.80
  -8  -6   1    3.50    0.50
  -8  -6   0  206.78    2.70
  -8  -6  -1    7.20    0.60
  -8  -6  -2  476.15    5.50
  -8  -6  -3    2.90    1.30
  -8  -6  -4  206.28    4.20
  -8  -6  -5    4.50    0.80
  -8  -6  -6    7.10    0.90
  -8  -6  -7    1.80    0.80
  -8  -6  -8    1.50    0.90
  -8  -6  -9   34.50    1.80
  -9  -7  12   32.30    4.00
  -9  -7  11   13.50    5.80
  -9  -7  10   13.20    6.20
  -9  -7   9    1.30    2.80
  -9  -7   8   11.50    0.80
  -9  -7   7   40.90    1.10
  -9  -7   6  131.99    2.00
  -9  -7   5   20.40    0.90
  -9  -7   4  591.54    6.20
  -9  -7   3   44.00    1.20
  -9  -7   2    1.00    0.50
  -9  -7   1  287.87    3.40
  -9  -7   0  506.75    5.30
  -9  -7  -1  292.77    3.80
  -9  -7  -2    1.00    0.70
  -9  -7  -3  278.37    4.20
  -9  -7  -4   21.10    1.30
  -9  -7  -5   32.40    1.70
  -9  -7  -6   15.90    1.40
  -9  -7  -7    1.30    0.80
  -9  -7  -8    7.10    1.80
  -9  -7  -9   13.10    1.40
 -10  -8  12   14.40   10.50
 -10  -8  11    8.20    5.20
 -10  -8  10    7.60    3.10
 -10  -8   9   36.30    2.80
 -10  -8   8   37.30    2.00
 -10  -8   7  242.98    3.10
 -10  -8   6    7.20    0.70
 -10  -8   5   90.09    2.00
 -10  -8   4  287.07    3.70
 -10  -8   3    3.40    0.50
 -10  -8   2    8.20    0.60
 -10  -8   1  591.74    5.90
 -10  -8   0   65.59    1.60
 -10  -8  -1   13.10    0.90
 -10  -8  -2   24.70    1.30
 -10  -8  -3   63.49    2.00
 -10  -8  -4    5.20    1.80
 -10  -8  -5   89.99    3.10
 -10  -8  -6    4.70    1.10
 -10  -8  -7    2.00    1.20
 -10  -8  -8   12.50    3.10
 -11  -9  12    6.50    8.80
 -11  -9  11    0.00    9.00
 -11  -9  10  140.59    6.40
 -11  -9   9  154.18    5.00
 -11  -9   8    8.80    3.00
 -11  -9   7   31.50    1.60
 -11  -9   6   88.59    2.30
 -11  -9   5  323.97    4.00
 -11  -9   4    6.00    0.70
 -11  -9   3    0.70    0.50
 -11  -9   2    5.80    0.70
 -11  -9   1  131.09    2.30
 -11  -9   0  191.08    3.00
 -11  -9  -1   22.80    1.20
 -11  -9  -2   59.99    2.10
 -11  -9  -3   38.40    1.80
 -11  -9  -4    3.80    1.90
 -11  -9  -5    8.10    1.60
 -11  -9  -6    2.30    1.20
 -11  -9  -7   28.20    4.90
 -12 -10  11    3.50    6.70
 -12 -10  10    6.00    3.90
 -12 -10   9   75.49    4.50
 -12 -10   8    2.40    1.10
 -12 -10   7   55.29    2.80
 -12 -10   6   39.20    1.70
 -12 -10   5   90.69    2.10
 -12 -10   4    1.40    0.70
 -12 -10   3  127.69    2.60
 -12 -10   2  113.59    2.70
 -12 -10   1   50.09    1.80
 -12 -10   0    0.90    0.80
 -12 -10  -1   63.19    2.10
 -12 -10  -2    1.00    1.20
 -12 -10  -3   40.20    2.50
 -12 -10  -4    3.00    1.60
 -12 -10  -5   16.40    2.20
 -12 -10  -6   76.19    4.30
 -13 -11  11    0.50    1.80
 -13 -11  10    2.90    2.90
 -13 -11   9    1.10    1.70
 -13 -11   8   44.90    2.50
 -13 -11   7   12.90    2.40
 -13 -11   6   62.19    2.10
 -13 -11   5    9.10    1.20
 -13 -11   4   77.89    2.30
 -13 -11   3    3.60    1.00
 -13 -11   2   82.89    2.60
 -13 -11   1    1.40    1.20
 -13 -11   0    4.50    1.20
 -13 -11  -1    8.20    1.70
 -13 -11  -2   84.89    3.90
 -13 -11  -3    1.30    1.70
 -13 -11  -4   59.89    3.70
 -13 -11  -5   17.60    3.50
 -14 -12  10    8.00    3.10
 -14 -12   9    2.00    2.40
 -14 -12   8   97.79    4.30
 -14 -12   7    4.80    1.90
 -14 -12   6   37.20    2.00
 -14 -12   5   42.30    1.90
 -14 -12   4  117.49    2.70
 -14 -12   3   17.90    1.30
 -14 -12   2    1.20    1.20
 -14 -12   1   17.30    1.50
 -14 -12   0   67.89    2.60
 -14 -12  -1    6.70    1.70
 -14 -12  -2   38.00    4.50
 -14 -12  -3   22.60    3.60
 -14 -12  -4   32.30    4.00
 -15 -13   9   14.60    2.20
 -15 -13   8   23.60    2.90
 -15 -13   7    4.80    6.10
 -15 -13   6    4.20    1.90
 -15 -13   5   57.79    2.70
 -15 -13   4   17.40    1.40
 -15 -13   3    5.00    2.00
 -15 -13   2    6.90    1.30
 -15 -13   1   19.00    1.70
 -15 -13   0   82.49    4.00
 -15 -13  -1   12.50    2.50
 -15 -13  -2    0.00    7.00
 -15 -13  -3    0.60    3.90
 -16 -14   7    6.00    7.20
 -16 -14   6   20.10    2.80
 -16 -14   5   11.00    2.70
 -16 -14   4    8.90    5.60
 -16 -14   3    3.20    1.60
 -16 -14   2   11.30    3.10
 -16 -14   1    7.50    1.70
 -16 -14   0   40.30    4.20
 -16 -14  -1    1.10    6.30
  14  18   0   54.39    3.40
  14  18  -1   22.20    2.60
  14  18  -2    2.10    1.50
  14  18  -3   21.40    1.80
  14  18  -4   29.00    2.10
  14  18  -5    4.20    2.60
  14  18  -6   12.70    2.80
  13  17   3    2.00    2.50
  13  17   2   16.80    2.80
  13  17   1    1.80    1.90
  13  17   0   28.20    2.30
  13  17  -1   22.80    1.90
  13  17  -2   70.89    2.40
  13  17  -3    0.90    1.00
  13  17  -4   14.10    1.50
  13  17  -5    6.40    3.00
  13  17  -6   39.20    3.00
  13  17  -7   10.80    4.00
  13  17  -8   45.40    3.50
  12  16   4    8.40    2.50
  12  16   3    1.80    2.90
  12  16   2   14.50    2.40
  12  16   1   22.20    2.40
  12  16   0    9.90    1.70
  12  16  -1   32.60    1.90
  12  16  -2   11.40    1.10
  12  16  -3    3.10    0.90
  12  16  -4    2.70    1.10
  12  16  -5   29.20    1.90
  12  16  -6   59.29    3.80
  12  16  -7   32.50    2.80
  12  16  -8    8.00    2.50
  12  16  -9    1.10    4.40
  11  15   5   20.40    3.40
  11  15   4    8.50    2.60
  11  15   3  111.89    4.30
  11  15   2    2.30    1.10
  11  15   1    4.60    1.50
  11  15   0   15.20    1.40
  11  15  -1   62.99    2.20
  11  15  -2    6.80    0.80
  11  15  -3    1.00    0.70
  11  15  -4   48.90    1.90
  11  15  -5   41.50    1.70
  11  15  -6   11.60    1.30
  11  15  -7   40.70    2.10
  11  15  -8    8.40    4.60
  11  15  -9   60.29    7.60
  11  15 -10   50.09    5.00
  10  14   7   42.50   10.30
  10  14   6   38.60    3.00
  10  14   5   64.99    2.80
  10  14   4    2.80    1.10
  10  14   3  111.29    2.90
  10  14   2    3.10    0.90
  10  14   1   43.50    2.10
  10  14   0   37.10    1.60
  10  14  -1   34.40    1.40
  10  14  -2   14.20    0.90
  10  14  -3    6.80    0.90
  10  14  -4    2.10    0.70
  10  14  -5   14.10    1.10
  10  14  -6   16.20    1.40
  10  14  -7    1.50    1.30
  10  14  -8   11.00    3.40
  10  14  -9   66.79    7.30
  10  14 -10    7.30    2.50
  10  14 -11   17.80    2.70
   9  13   7    0.80    1.70
   9  13   6   28.00    2.10
   9  13   5  112.29    3.10
   9  13   4   60.29    2.10
   9  13   3   17.20    1.40
   9  13   2    2.30    0.70
   9  13   1   91.29    2.20
   9  13   0   84.19    1.90
   9  13  -1   14.20    0.90
   9  13  -2   64.49    1.70
   9  13  -3   37.70    1.40
   9  13  -4    1.10    0.80
   9  13  -5    6.80    1.00
   9  13  -6    2.30    0.70
   9  13  -7    9.40    3.10
   9  13  -8   56.79    3.10
   9  13  -9   70.59    3.20
   9  13 -10    2.20    1.70
   9  13 -11   27.20    3.00
   8  12   8    6.40    1.40
   8  12   7    4.70    1.20
   8  12   6   19.60    1.30
   8  12   5  125.09    3.10
   8  12   4   13.70    1.50
   8  12   3   80.29    2.30
   8  12   2    1.90    0.60
   8  12   1  134.79    2.30
   8  12   0    6.10    0.60
   8  12  -1   20.20    1.10
   8  12  -2  468.75    4.90
   8  12  -3    1.10    0.50
   8  12  -4   63.39    1.60
   8  12  -5   24.10    1.10
   8  12  -6  311.57    4.00
   8  12  -7   48.20    1.80
   8  12  -8   31.00    2.50
   8  12  -9    1.20    1.50
   8  12 -10   40.70    2.30
   8  12 -11    4.00    2.20
   8  12 -12   13.10    8.10
   7  11   9   13.60    1.30
   7  11   8    5.00    1.10
   7  11   7    4.00    0.90
   7  11   6  163.98    3.20
   7  11   5   41.60    1.90
   7  11   4    6.60    1.50
   7  11   3   37.20    1.80
   7  11   2  412.56    4.90
   7  11   1  127.59    2.10
   7  11   0   96.59    2.10
   7  11  -1  106.39    2.30
   7  11  -2  386.16    4.70
   7  11  -3   23.30    1.00
   7  11  -4   11.60    0.70
   7  11  -5    4.50    0.50
   7  11  -6  174.28    3.10
   7  11  -7   48.10    1.60
   7  11  -8   59.39    1.90
   7  11  -9   22.20    1.30
   7  11 -10   80.49    2.20
   7  11 -11   11.40    1.80
   7  11 -12    1.60    7.70
   6  10  10   22.90    1.60
   6  10   9   13.10    1.30
   6  10   8   49.50    1.70
   6  10   7   24.70    1.30
   6  10   6   15.90    1.20
   6  10   5    2.40    1.50
   6  10   4  252.77    4.00
   6  10   3  282.17    4.50
   6  10   2   13.10    0.80
   6  10   1   42.80    1.20
   6  10   0   23.10    0.90
   6  10  -1    2.10    0.50
   6  10  -2  494.35    4.80
   6  10  -3    1.10    0.50
   6  10  -4   76.69    1.30
   6  10  -5  418.26    4.20
   6  10  -6  175.68    2.90
   6  10  -7    3.20    0.60
   6  10  -8    4.20    0.60
   6  10  -9  248.58    3.70
   6  10 -10   28.60    1.50
   6  10 -11    1.00    1.20
   6  10 -12    6.30    2.20
   5   9  10    7.60    1.30
   5   9   9   54.59    2.00
   5   9   8    6.80    1.00
   5   9   7  118.99    2.50
   5   9   6    0.90    0.70
   5   9   5   55.49    2.40
   5   9   4  137.09    6.10
   5   9   3   59.09    2.00
   5   9   2  122.19    1.90
   5   9   1    0.50    0.30
   5   9   0  422.56    4.20
   5   9  -1   13.10    0.60
   5   9  -2  101.79    1.50
   5   9  -3   57.79    1.10
   5   9  -4   24.70    0.70
   5   9  -5  269.17    2.90
   5   9  -6    3.00    0.40
   5   9  -7  152.38    2.10
   5   9  -8   21.50    0.90
   5   9  -9  229.28    3.10
   5   9 -10   12.40    1.20
   5   9 -11   95.59    3.40
   5   9 -12   15.60    3.20
   4   8  11    3.20    1.90
   4   8  10    2.90    1.10
   4   8   9  161.48    2.80
   4   8   8    1.10    0.90
   4   8   7   10.30    1.10
   4   8   6   43.70    1.60
   4   8   5  188.28    3.30
   4   8   4    0.00    1.10
   4   8   3   61.69    1.30
   4   8   2  141.99    1.90
   4   8   1    6.40    0.50
   4   8   0   24.00    0.80
   4   8  -1   28.20    0.70
   4   8  -2  128.19    1.60
   4   8  -3  315.37    2.90
   4   8  -4    5.50    0.40
   4   8  -5  116.89    1.50
   4   8  -6   57.69    1.10
   4   8  -7  306.67    3.40
   4   8  -8  114.99    1.80
   4   8  -9    2.40    0.60
   4   8 -10    8.50    1.10
   4   8 -11  186.78    4.70
   4   8 -12   13.70    3.80
   3   7  11   65.09    2.90
   3   7  10   91.59    3.10
   3   7   9   29.30    1.60
   3   7   8    3.20    0.60
   3   7   7   14.80    0.90
   3   7   6   71.09    1.40
   3   7   5   25.10    1.00
   3   7   4   36.70    1.20
   3   7   3    1.70    0.40
   3   7   2    1.10    0.30
   3   7   1  119.29    1.70
   3   7   0  267.27    2.80
   3   7  -1   18.20    0.50
   3   7  -2  264.47    2.50
   3   7  -3 1199.68    8.40
   3   7  -4  387.76    3.50
   3   7  -5    1.00    0.30
   3   7  -6  376.96    3.20
   3   7  -7   74.99    1.40
   3   7  -8    2.50    0.50
   3   7  -9    2.00    0.60
   3   7 -10   34.90    1.60
   3   7 -11   36.60    2.30
   3   7 -12   28.90    3.20
   2   6  12   32.70    3.70
   2   6  11    4.40    1.70
   2   6  10   79.09    2.50
   2   6   9    1.90    1.10
   2   6   8   10.70    0.80
   2   6   7   23.80    1.00
   2   6   6  269.57    3.10
   2   6   5    4.30    0.40
   2   6   4    8.10    0.50
   2   6   3   15.80    0.60
   2   6   2  111.99    1.50
   2   6   1   10.30    0.50
   2   6   0    9.70    0.40
   2   6  -1    2.90    0.20
   2   6  -2 1164.38    7.70
   2   6  -3    4.00    0.30
   2   6  -4    6.60    0.40
   2   6  -5  303.37    2.70
   2   6  -6  346.87    3.10
   2   6  -7   29.60    1.00
   2   6  -8   16.10    1.00
   2   6  -9   25.50    1.10
   2   6 -10  129.09    2.60
   2   6 -11    3.00    1.50
   2   6 -12    1.90    1.80
   1   5  12   58.79    4.10
   1   5  11   87.89    3.30
   1   5  10   21.00    1.40
   1   5   9    1.70    0.80
   1   5   8  318.87    4.00
   1   5   7    2.10    0.50
   1   5   6    2.60    0.40
   1   5   5   77.09    1.30
   1   5   4   16.90    0.60
   1   5   3  173.48    2.10
   1   5   2  299.97    3.30
   1   5   1    5.40    0.30
   1   5   0  254.37    2.40
   1   5  -1  208.98    1.80
   1   5  -2  399.06    3.10
   1   5  -3  187.28    1.90
   1   5  -4  633.84    4.90
   1   5  -5  186.68    1.90
   1   5  -6   76.09    1.20
   1   5  -7   28.30    0.90
   1   5  -8   48.60    1.30
   1   5  -9   22.70    1.20
   1   5 -10  210.18    3.40
   1   5 -11    3.70    1.50
   1   5 -12    8.60    2.40
   0   4  12    2.40    1.50
   0   4  11   29.50    2.10
   0   4  10    1.70    0.80
   0   4   9  138.09    2.60
   0   4   8  443.26    5.00
   0   4   7    1.20    0.50
   0   4   6  108.69    1.70
   0   4   5   55.79    1.00
   0   4   4  118.49    1.50
   0   4   3 1567.84   13.10
   0   4   2   19.20    0.40
   0   4   1   67.99    1.30
   0   4   0   19.60    0.40
   0   4  -1   65.29    0.90
   0   4  -2   19.20    0.50
   0   4  -3 1550.64   10.60
   0   4  -4  123.19    1.40
   0   4  -5   55.79    1.00
   0   4  -6  105.59    1.40
   0   4  -7    0.50    0.30
   0   4  -8  439.76    4.60
   0   4  -9  137.59    2.40
   0   4 -10    2.60    0.80
   0   4 -11   28.20    1.80
   0   4 -12    5.30    1.70
  -1   3  13   72.09    4.40
  -1   3  12    3.40    1.30
  -1   3  11    4.10    1.30
  -1   3  10   32.00    1.70
  -1   3   9  445.06    5.70
  -1   3   8  283.77    3.80
  -1   3   7    5.70    0.60
  -1   3   6   11.50    0.70
  -1   3   5 1515.95   14.40
  -1   3   4  541.35    5.30
  -1   3   3  989.40    8.50
  -1   3   2   56.89    0.80
  -1   3   1  861.71   22.80
  -1   3   0   13.00    0.50
  -1   3  -1 1763.52   13.00
  -1   3  -2    2.00    0.20
  -1   3  -3    0.80    0.20
  -1   3  -4   13.10    0.50
  -1   3  -5    8.60    0.50
  -1   3  -6  233.48    2.40
  -1   3  -7  128.49    1.90
  -1   3  -8   23.60    1.00
  -1   3  -9   14.40    0.90
  -1   3 -10    1.30    0.90
  -1   3 -11   48.70    2.90
  -1   3 -12    0.80    1.60
  -2   2  13    5.50    2.70
  -2   2  12    2.60    2.50
  -2   2  11   88.09    4.00
  -2   2  10   26.20    2.10
  -2   2   9  146.99    3.40
  -2   2   8   16.70    1.20
  -2   2   7    2.20    1.20
  -2   2   6  141.89    2.30
  -2   2   5   54.39    1.20
  -2   2   4  636.64    7.00
  -2   2   3    5.10    0.40
  -2   2   2  692.13    7.70
  -2   2   1 1805.82   17.70
  -2   2   0  849.52    7.10
  -2   2  -1  555.04    4.80
  -2   2  -2  322.07    3.00
  -2   2  -3   30.30    0.70
  -2   2  -4  139.19    1.70
  -2   2  -5   20.50    0.70
  -2   2  -6  478.75    4.40
  -2   2  -7  378.66    3.80
  -2   2  -8  151.78    2.30
  -2   2  -9   29.30    1.20
  -2   2 -10   68.79    2.20
  -2   2 -11   54.99    3.00
  -2   2 -12    1.00    2.00
  -3   1  13   32.90    4.50
  -3   1  12   11.40    3.00
  -3   1  11   11.50    2.00
  -3   1  10  127.59    3.90
  -3   1   9   18.30    1.40
  -3   1   8    2.20    1.10
  -3   1   7   67.39    1.90
  -3   1   6  379.06    4.20
  -3   1   5   95.39    1.50
  -3   1   4   91.49    1.30
  -3   1   3  723.03    7.00
  -3   1   2  293.77    3.20
  -3   1   1  416.86    3.90
  -3   1   0  269.57    2.40
  -3   1  -1 5142.19   39.30
  -3   1  -2 1008.40    7.90
  -3   1  -3   87.09    1.40
  -3   1  -4    4.80    0.40
  -3   1  -5   21.10    0.80
  -3   1  -6 1142.99    9.20
  -3   1  -7  223.98    2.90
  -3   1  -8  174.98    2.80
  -3   1  -9   17.00    1.10
  -3   1 -10    8.20    1.50
  -3   1 -11    4.40    3.40
  -3   1 -12   18.70    3.50
  -4   0  13    5.20    3.00
  -4   0  12  340.17   10.90
  -4   0  11    4.90    2.20
  -4   0  10   79.49    3.20
  -4   0   9    1.30    1.00
  -4   0   8   81.79    2.30
  -4   0   7    0.30    0.60
  -4   0   6  180.08    2.30
  -4   0   5    0.50    0.30
  -4   0   4   26.10    0.70
  -4   0   3    0.40    0.20
  -4   0   2 2077.49   15.70
  -4   0   1    0.50    0.20
  -4   0   0 9999.00   80.89
  -4   0  -1    1.70    0.30
  -4   0  -2  284.27    3.20
  -4   0  -3    0.40    0.20
  -4   0  -4   83.19    1.40
  -4   0  -5    0.70    0.40
  -4   0  -6  449.16    4.60
  -4   0  -7    1.10    0.50
  -4   0  -8   22.60    1.20
  -4   0  -9    0.60    0.80
  -4   0 -10    2.70    1.50
  -4   0 -11    1.80    2.40
  -5  -1  13   63.69    6.30
  -5  -1  12  132.49    9.60
  -5  -1  11   20.30    1.60
  -5  -1  10    4.90    0.90
  -5  -1   9   23.50    1.50
  -5  -1   8  368.16    5.50
  -5  -1   7  195.78    2.70
  -5  -1   6  369.16    4.10
  -5  -1   5   31.30    0.80
  -5  -1   4  177.58    2.00
  -5  -1   3   39.00    0.70
  -5  -1   2  757.32    6.50
  -5  -1   1   75.89    1.20
  -5  -1   0  146.89    1.80
  -5  -1  -1  181.98    2.30
  -5  -1  -2  672.53    7.00
  -5  -1  -3  112.09    1.80
  -5  -1  -4  548.35    6.10
  -5  -1  -5   40.10    1.40
  -5  -1  -6    3.90    0.60
  -5  -1  -7   16.00    0.90
  -5  -1  -8  127.29    2.70
  -5  -1  -9   11.10    1.40
  -5  -1 -10   22.10    1.90
  -5  -1 -11    8.10    2.30
  -6  -2  13   55.89    8.50
  -6  -2  12   13.70    6.10
  -6  -2  11   11.00    1.80
  -6  -2  10   33.20    1.90
  -6  -2   9   66.99    2.20
  -6  -2   8  107.19    2.30
  -6  -2   7   31.20    1.10
  -6  -2   6   87.49    1.60
  -6  -2   5   74.99    1.20
  -6  -2   4  225.98    2.20
  -6  -2   3  518.95    4.60
  -6  -2   2    0.40    0.20
  -6  -2   1  180.78    2.10
  -6  -2   0   43.00    1.00
  -6  -2  -1   52.69    1.40
  -6  -2  -2  107.49    1.90
  -6  -2  -3  478.55    6.20
  -6  -2  -4  110.59    2.40
  -6  -2  -5    2.70    1.30
  -6  -2  -6  154.58    2.50
  -6  -2  -7  250.37    3.70
  -6  -2  -8   65.99    2.40
  -6  -2  -9    3.60    0.90
  -6  -2 -10    4.30    1.60
  -6  -2 -11   39.50    2.70
  -7  -3  13   11.60    2.50
  -7  -3  12    5.50    2.10
  -7  -3  11   99.79    4.40
  -7  -3  10   25.80    2.20
  -7  -3   9  125.29    3.30
  -7  -3   8   25.00    1.40
  -7  -3   7  483.05    5.60
  -7  -3   6  219.68    2.60
  -7  -3   5  652.13    5.00
  -7  -3   4   49.99    1.00
  -7  -3   3    9.10    0.50
  -7  -3   2    1.20    0.30
  -7  -3   1  369.46    3.60
  -7  -3   0   57.79    1.20
  -7  -3  -1    3.20    0.50
  -7  -3  -2    3.10    0.80
  -7  -3  -3  439.76    5.40
  -7  -3  -4    9.90    1.60
  -7  -3  -5   64.19    1.80
  -7  -3  -6   14.10    1.00
  -7  -3  -7  207.68    3.50
  -7  -3  -8    3.50    0.90
  -7  -3  -9   23.80    1.40
  -7  -3 -10    6.90    1.60
  -8  -4  13    0.00    3.60
  -8  -4  12    5.40    2.70
  -8  -4  11  119.79    5.90
  -8  -4  10   42.30    3.10
  -8  -4   9   12.00    5.40
  -8  -4   8  348.57    6.90
  -8  -4   7    9.90    0.70
  -8  -4   6  344.07    3.40
  -8  -4   5  122.09    1.60
  -8  -4   4    2.30    0.40
  -8  -4   3  174.18    2.40
  -8  -4   2  370.06    4.00
  -8  -4   1   82.79    1.60
  -8  -4   0    1.80    0.40
  -8  -4  -1  639.24    6.30
  -8  -4  -2   59.59    2.10
  -8  -4  -3  100.49    2.70
  -8  -4  -4    1.80    0.90
  -8  -4  -5   39.10    1.50
  -8  -4  -6    1.60    0.70
  -8  -4  -7    3.70    0.90
  -8  -4  -8    1.10    0.80
  -8  -4  -9   20.40    1.60
  -8  -4 -10    3.90    1.40
  -9  -5  13    0.00    7.20
  -9  -5  12   26.70    4.20
  -9  -5  11    6.80    2.50
  -9  -5  10   12.10    4.40
  -9  -5   9    2.40    1.60
  -9  -5   8  101.99    2.80
  -9  -5   7    2.20    0.50
  -9  -5   6  298.97    3.10
  -9  -5   5    4.20    0.50
  -9  -5   4  366.76    3.70
  -9  -5   3  181.98    2.50
  -9  -5   2    3.70    0.50
  -9  -5   1  240.08    2.90
  -9  -5   0  744.83    6.90
  -9  -5  -1   82.89    1.80
  -9  -5  -2   29.90    1.60
  -9  -5  -3   24.80    1.50
  -9  -5  -4    7.80    0.90
  -9  -5  -5   11.80    1.20
  -9  -5  -6   17.00    1.40
  -9  -5  -7    2.70    1.00
  -9  -5  -8   26.10    1.70
  -9  -5  -9    4.30    1.30
 -10  -6  12   28.70   10.50
 -10  -6  11    0.00    6.00
 -10  -6  10   78.09    6.10
 -10  -6   9    3.00    2.70
 -10  -6   8  177.38    2.90
 -10  -6   7   49.30    1.30
 -10  -6   6    1.90    0.50
 -10  -6   5   13.70    0.70
 -10  -6   4  754.82    7.30
 -10  -6   3    1.20    0.40
 -10  -6   2  373.26    4.10
 -10  -6   1   83.69    1.70
 -10  -6   0  695.23    6.80
 -10  -6  -1    8.90    0.80
 -10  -6  -2    6.30    0.90
 -10  -6  -3   19.10    1.20
 -10  -6  -4  177.18    3.40
 -10  -6  -5    2.50    1.20
 -10  -6  -6   13.20    1.30
 -10  -6  -7    1.30    1.50
 -10  -6  -8   17.70    3.30
 -11  -7  12    8.80    3.50
 -11  -7  11    0.00    6.60
 -11  -7  10   14.00    3.10
 -11  -7   9  159.98    6.40
 -11  -7   8  161.78    3.50
 -11  -7   7  130.19    2.10
 -11  -7   6  121.69    2.10
 -11  -7   5   53.19    1.30
 -11  -7   4  126.49    2.10
 -11  -7   3   20.00    0.90
 -11  -7   2  116.09    2.00
 -11  -7   1  134.29    2.30
 -11  -7   0   12.60    0.90
 -11  -7  -1    6.20    0.80
 -11  -7  -2   10.90    1.00
 -11  -7  -3   62.79    2.10
 -11  -7  -4  198.38    3.90
 -11  -7  -5    1.30    1.10
 -11  -7  -6   25.10    1.70
 -11  -7  -7    7.00    3.50
 -11  -7  -8   44.10    3.40
 -12  -8  12    5.50    6.90
 -12  -8  11   47.80    8.20
 -12  -8  10   12.50    4.40
 -12  -8   9   90.59    3.60
 -12  -8   8    9.80    1.70
 -12  -8   7   51.49    2.20
 -12  -8   6   14.90    1.40
 -12  -8   5  153.38    2.60
 -12  -8   4    1.10    0.60
 -12  -8   3  109.99    2.20
 -12  -8   2    1.80    0.80
 -12  -8   1  124.09    2.70
 -12  -8   0    0.60    0.70
 -12  -8  -1   22.40    1.40
 -12  -8  -2   10.50    1.20
 -12  -8  -3   70.69    2.40
 -12  -8  -4    2.60    1.50
 -12  -8  -5   71.09    2.90
 -12  -8  -6   12.10    2.20
 -12  -8  -7   22.00    5.00
 -13  -9  11   33.70   12.00
 -13  -9  10   19.00    5.60
 -13  -9   9   62.79    3.60
 -13  -9   8    1.50    1.10
 -13  -9   7   87.69    3.80
 -13  -9   6    6.40    1.00
 -13  -9   5    4.90    0.90
 -13  -9   4    1.00    0.60
 -13  -9   3  277.47    4.30
 -13  -9   2   11.90    1.10
 -13  -9   1   42.30    1.70
 -13  -9   0   69.39    2.20
 -13  -9  -1  189.88    4.20
 -13  -9  -2   27.80    2.50
 -13  -9  -3   29.80    2.50
 -13  -9  -4   13.40    2.00
 -13  -9  -5  189.68    5.50
 -13  -9  -6   15.90    3.00
 -14 -10  10    8.70    3.60
 -14 -10   9   22.70    2.30
 -14 -10   8   77.29    3.50
 -14 -10   7    3.60    1.50
 -14 -10   6    4.20    1.10
 -14 -10   5   29.00    1.50
 -14 -10   4   33.90    1.50
 -14 -10   3   41.10    2.00
 -14 -10   2    1.00    1.10
 -14 -10   1   34.30    1.80
 -14 -10   0    4.70    1.20
 -14 -10  -1  263.07    5.60
 -14 -10  -2   52.49    5.10
 -14 -10  -3   29.30    3.00
 -14 -10  -4   23.80    3.30
 -14 -10  -5   15.20    3.50
 -15 -11   9    1.20    2.60
 -15 -11   8    9.10    2.20
 -15 -11   7    1.10    1.60
 -15 -11   6    1.10    1.10
 -15 -11   5    6.30    1.10
 -15 -11   4   53.99    2.00
 -15 -11   3    1.00    0.90
 -15 -11   2   19.00    1.60
 -15 -11   1   95.59    2.70
 -15 -11   0  121.59    4.00
 -15 -11  -1   12.90    2.40
 -15 -11  -2    8.40    4.10
 -15 -11  -3   16.70    3.20
 -16 -12   8    2.00    5.40
 -16 -12   7    8.40    2.60
 -16 -12   6    7.90    2.60
 -16 -12   5   21.20    2.00
 -16 -12   4    7.40    1.40
 -16 -12   3   14.10    1.40
 -16 -12   2   83.59    2.60
 -16 -12   1    2.30    1.40
 -16 -12   0   19.70    2.90
 -16 -12  -1   13.00    2.80
 -16 -12  -2   12.80    2.50
 -17 -13   6    2.30    2.50
 -17 -13   5   30.20    3.90
 -17 -13   4   14.70    2.50
 -17 -13   3   45.50    2.90
 -17 -13   2   30.10    2.50
 -17 -13   1   11.60    1.70
  13  19   1  134.09    5.90
  13  19   0    3.30    2.00
  13  19  -1    1.30    1.60
  13  19  -2    4.10    1.50
  13  19  -3   25.00    2.00
  13  19  -4    9.40    1.70
  13  19  -5    3.50    3.60
  13  19  -6    7.90    3.20
  12  18   3    4.90    2.00
  12  18   2   20.40    3.30
  12  18   1   23.30    2.90
  12  18   0    5.50    1.70
  12  18  -1   47.10    3.40
  12  18  -2   42.00    2.00
  12  18  -3    2.40    1.30
  12  18  -4    3.10    1.50
  12  18  -5    5.60    2.20
  12  18  -6   45.60    3.50
  12  18  -7   15.70    2.20
  12  18  -8    5.10    3.20
  11  17   4   34.10    4.20
  11  17   3    5.90    3.70
  11  17   2   85.49    3.80
  11  17   1    1.50    1.40
  11  17   0   45.30    2.40
  11  17  -1    2.30    1.10
  11  17  -2   16.20    1.30
  11  17  -3    6.30    1.50
  11  17  -4    7.50    1.60
  11  17  -5    3.60    1.20
  11  17  -6   57.89    3.40
  11  17  -7    0.50    1.70
  11  17  -8   16.80    5.90
  11  17  -9   10.10    6.40
  10  16   6   10.40    3.10
  10  16   5   59.69    3.10
  10  16   4  196.48    5.70
  10  16   3    2.80    1.70
  10  16   2    1.20    1.00
  10  16   1   10.20    1.70
  10  16   0   86.49    2.60
  10  16  -1   68.19    2.00
  10  16  -2   10.90    0.90
  10  16  -3    2.30    0.80
  10  16  -4    3.10    1.00
  10  16  -5   38.80    1.60
  10  16  -6   97.49    3.00
  10  16  -7    4.90    3.10
  10  16  -8   45.90    5.00
  10  16  -9    3.90    4.10
  10  16 -10    4.70    2.90
   9  15   7   11.00    1.80
   9  15   6   23.30    2.50
   9  15   5  140.69    4.00
   9  15   4   68.89    2.50
   9  15   3    1.20    0.90
   9  15   2   23.00    1.40
   9  15   1   71.09    2.10
   9  15   0   21.70    1.20
   9  15  -1   10.20    0.90
   9  15  -2   51.69    1.60
   9  15  -3    1.50    0.80
   9  15  -4   24.00    1.60
   9  15  -5   54.19    2.00
   9  15  -6    4.20    1.00
   9  15  -7  107.89    4.40
   9  15  -8    5.80    2.30
   9  15  -9    4.00    2.10
   9  15 -10   21.20    9.80
   8  14   8    8.70    1.70
   8  14   7  118.59    3.70
   8  14   6   12.60    3.70
   8  14   5  111.99    3.10
   8  14   4    7.00    1.50
   8  14   3  122.39    3.00
   8  14   2   19.80    1.10
   8  14   1   31.70    1.40
   8  14   0    7.60    0.80
   8  14  -1   35.40    1.30
   8  14  -2    6.00    0.70
   8  14  -3  266.77    3.40
   8  14  -4    1.80    0.70
   8  14  -5   11.90    1.00
   8  14  -6   23.60    1.20
   8  14  -7  391.46    6.90
   8  14  -8    0.70    1.60
   8  14  -9    1.40    1.50
   8  14 -10    6.50    2.00
   8  14 -11   70.09    3.20
   7  13   9    0.00    8.00
   7  13   8    1.10    1.20
   7  13   7   94.79    2.90
   7  13   6   17.20    1.50
   7  13   5   40.50    2.60
   7  13   4   32.80    2.00
   7  13   3   53.59    2.30
   7  13   2  143.09    2.60
   7  13   1    2.10    0.60
   7  13   0   48.80    1.60
   7  13  -1  132.09    2.60
   7  13  -2  173.28    2.90
   7  13  -3  117.69    2.20
   7  13  -4    1.30    0.50
   7  13  -5  481.85    5.50
   7  13  -6    2.00    0.70
   7  13  -7    2.90    0.80
   7  13  -8    1.80    1.00
   7  13  -9    1.30    1.30
   7  13 -10   58.49    2.30
   7  13 -11   34.20    3.40
   6  12   9   13.00    1.60
   6  12   8  142.39    3.20
   6  12   7    7.50    1.10
   6  12   6   71.79    2.80
   6  12   5    0.00    1.80
   6  12   4  158.88    3.70
   6  12   3   48.10    2.50
   6  12   2  418.66    4.80
   6  12   1   28.30    1.20
   6  12   0    9.80    1.10
   6  12  -1   52.19    1.60
   6  12  -2  352.36    4.50
   6  12  -3   12.30    0.90
   6  12  -4   12.40    0.70
   6  12  -5  126.69    2.40
   6  12  -6   14.00    1.20
   6  12  -7   19.00    1.20
   6  12  -8   29.40    1.30
   6  12  -9    2.10    0.80
   6  12 -10   33.40    1.90
   6  12 -11   15.70    1.50
   6  12 -12    6.20    2.30
   5  11  10    9.70    1.30
   5  11   9    2.10    1.10
   5  11   8   55.39    2.50
   5  11   7    7.90    1.30
   5  11   6   33.10    1.60
   5  11   5    1.20    2.30
   5  11   4  704.83   10.10
   5  11   3   75.99    2.30
   5  11   2    0.80    0.40
   5  11   1    0.40    0.40
   5  11   0   13.20    0.80
   5  11  -1    4.60    0.50
   5  11  -2   20.40    0.80
   5  11  -3   27.20    0.90
   5  11  -4  234.58    2.60
   5  11  -5   56.09    1.20
   5  11  -6   16.80    1.00
   5  11  -7   77.29    1.60
   5  11  -8  155.48    2.30
   5  11  -9    9.70    1.10
   5  11 -10   35.00    1.60
   5  11 -11   27.90    2.10
   5  11 -12   39.50    3.30
   4  10  10   76.39    2.30
   4  10   9  113.49    2.60
   4  10   8   36.60    1.80
   4  10   7    5.10    1.10
   4  10   6  103.69    2.20
   4  10   5   62.89    3.30
   4  10   4  110.99    3.20
   4  10   3    8.70    0.90
   4  10   2   25.50    1.00
   4  10   1    9.40    0.60
   4  10   0    0.40    0.30
   4  10  -1  454.25    4.20
   4  10  -2  241.38    2.60
   4  10  -3  195.28    2.20
   4  10  -4  165.08    1.90
   4  10  -5   16.80    0.70
   4  10  -6   36.70    1.10
   4  10  -7  361.56    4.10
   4  10  -8   53.39    1.50
   4  10  -9   16.90    1.00
   4  10 -10    1.30    0.80
   4  10 -11   39.10    2.90
   4  10 -12   60.39    6.40
   3   9  11   69.09    3.10
   3   9  10    1.60    2.00
   3   9   9  131.09    2.60
   3   9   8   15.80    1.20
   3   9   7   87.99    2.80
   3   9   6    0.60    0.50
   3   9   5   68.69    1.80
   3   9   4   27.10    1.50
   3   9   3  159.08    2.50
   3   9   2   37.70    1.10
   3   9   1  293.17    3.00
   3   9   0  406.26    4.00
   3   9  -1  216.38    2.40
   3   9  -2  328.87    3.00
   3   9  -3  931.81    7.00
   3   9  -4   59.99    1.10
   3   9  -5   17.90    0.70
   3   9  -6   23.80    0.80
   3   9  -7  309.57    4.00
   3   9  -8   19.10    0.80
   3   9  -9    8.70    0.80
   3   9 -10   17.50    1.60
   3   9 -11  100.29    3.50
   3   9 -12    1.30    3.10
   2   8  11  173.78    4.40
   2   8  10   48.40    1.90
   2   8   9    6.70    0.90
   2   8   8    7.50    0.80
   2   8   7  206.28    2.90
   2   8   6    8.90    0.80
   2   8   5   78.89    1.80
   2   8   4    0.80    0.40
   2   8   3  263.77    3.10
   2   8   2    0.60    0.20
   2   8   1  566.84    4.70
   2   8   0  137.19    1.70
   2   8  -1  695.93    5.60
   2   8  -2   12.80    0.50
   2   8  -3  769.72    5.80
   2   8  -4   22.00    0.70
   2   8  -5  283.07    2.90
   2   8  -6   30.90    0.90
   2   8  -7  151.38    2.30
   2   8  -8    7.70    0.80
   2   8  -9   13.60    0.90
   2   8 -10   37.00    1.80
   2   8 -11   56.69    2.20
   2   8 -12    2.80    1.70
   1   7  12  107.59    3.90
   1   7  11    1.50    1.20
   1   7  10    5.30    1.20
   1   7   9   56.59    2.00
   1   7   8   80.89    2.20
   1   7   7  175.08    2.60
   1   7   6   15.10    0.80
   1   7   5   28.20    0.90
   1   7   4  308.77    3.40
   1   7   3  402.76    4.50
   1   7   2  125.49    1.70
   1   7   1  357.56    3.40
   1   7   0  104.69    1.30
   1   7  -1  164.58    1.70
   1   7  -2  208.58    2.10
   1   7  -3   92.99    1.20
   1   7  -4  292.27    3.00
   1   7  -5   34.30    1.00
   1   7  -6   35.70    0.90
   1   7  -7   13.10    0.70
   1   7  -8    3.30    0.70
   1   7  -9  110.69    2.10
   1   7 -10   81.89    2.20
   1   7 -11    2.20    1.50
   1   7 -12   29.60    2.30
   0   6  12  106.99    4.10
   0   6  11   12.50    1.40
   0   6  10   75.89    2.50
   0   6   9  140.59    2.90
   0   6   8  157.48    3.10
   0   6   7   65.59    1.80
   0   6   6   43.90    1.10
   0   6   5  169.18    2.20
   0   6   4  918.51    8.00
   0   6   3   81.89    1.20
   0   6   2  110.09    1.90
   0   6   1    2.70    0.30
   0   6   0  396.56    3.40
   0   6  -1    2.00    0.20
   0   6  -2  106.09    1.30
   0   6  -3   80.49    1.10
   0   6  -4  892.51    6.80
   0   6  -5  165.48    2.00
   0   6  -6   37.10    0.90
   0   6  -7   59.39    1.30
   0   6  -8  147.09    2.40
   0   6  -9  133.79    2.50
   0   6 -10   68.59    2.10
   0   6 -11    7.60    1.50
   0   6 -12   81.69    3.30
  -1   5  12    7.70    1.80
  -1   5  11    2.10    1.10
  -1   5  10  206.68    4.40
  -1   5   9   24.10    1.40
  -1   5   8   50.59    1.70
  -1   5   7   29.80    1.40
  -1   5   6   75.79    1.60
  -1   5   5  188.68    2.40
  -1   5   4  640.74    5.50
  -1   5   3  183.38    2.00
  -1   5   2  418.66   10.40
  -1   5   1  220.98    3.90
  -1   5   0  249.28    2.80
  -1   5  -1    5.00    0.30
  -1   5  -2  285.77    2.70
  -1   5  -3  167.88    2.00
  -1   5  -4   16.90    0.60
  -1   5  -5   75.09    1.20
  -1   5  -6    2.50    0.40
  -1   5  -7    2.00    0.40
  -1   5  -8  309.27    3.70
  -1   5  -9    1.90    0.70
  -1   5 -10   23.00    1.30
  -1   5 -11   70.39    2.70
  -1   5 -12   53.59    2.80
  -2   4  13    0.00    3.60
  -2   4  12    5.00    1.60
  -2   4  11   58.89    3.70
  -2   4  10  184.58    4.60
  -2   4   9    6.80    1.00
  -2   4   8   26.70    1.60
  -2   4   7   17.30    1.00
  -2   4   6  158.08    2.40
  -2   4   5 1771.12   16.90
  -2   4   4 1150.38   11.10
  -2   4   3   99.89    1.30
  -2   4   2   35.70    0.70
  -2   4   1 2730.23   40.30
  -2   4   0   41.70    1.00
  -2   4  -1  231.38    2.50
  -2   4  -2   15.00    0.60
  -2   4  -3   83.09    1.30
  -2   4  -4  219.68    2.40
  -2   4  -5  155.98    1.90
  -2   4  -6  213.88    2.50
  -2   4  -7  157.68    2.30
  -2   4  -8   11.00    0.80
  -2   4  -9   10.50    0.90
  -2   4 -10   55.79    2.10
  -2   4 -11   68.89    2.80
  -2   4 -12    2.40    1.60
  -3   3  13   26.40    3.60
  -3   3  12   25.60    3.30
  -3   3  11   23.80    2.60
  -3   3  10    8.80    1.70
  -3   3   9   38.80    2.30
  -3   3   8    0.00    1.40
  -3   3   7  452.05    7.00
  -3   3   6   85.79    1.60
  -3   3   5    1.90    0.40
  -3   3   4  169.48    2.30
  -3   3   3 2371.26   23.30
  -3   3   2  761.52    7.20
  -3   3   1  442.66    4.50
  -3   3   0  170.68    2.00
  -3   3  -1   47.60    0.90
  -3   3  -2    6.90    0.40
  -3   3  -3  111.39    1.50
  -3   3  -4    0.60    0.30
  -3   3  -5 1038.10    8.60
  -3   3  -6    7.00    0.60
  -3   3  -7  567.34    5.80
  -3   3  -8   14.20    0.90
  -3   3  -9  327.77    4.60
  -3   3 -10    4.70    2.30
  -3   3 -11    0.00    5.70
  -3   3 -12    6.80    1.60
  -4   2  13   44.20    4.50
  -4   2  12   35.10    3.60
  -4   2  11   49.20    3.20
  -4   2  10   32.00    2.20
  -4   2   9    2.40    1.60
  -4   2   8   29.20    1.90
  -4   2   7  709.83   10.30
  -4   2   6   68.69    1.40
  -4   2   5  736.93    7.50
  -4   2   4  167.78    2.20
  -4   2   3   92.29    1.40
  -4   2   2  684.63    5.80
  -4   2   1   40.90    0.80
  -4   2   0  808.22    6.20
  -4   2  -1 1533.95   11.10
  -4   2  -2 1384.96   11.40
  -4   2  -3    4.70    0.40
  -4   2  -4    7.10    0.50
  -4   2  -5 1118.79    9.30
  -4   2  -6   24.50    1.00
  -4   2  -7    4.70    0.90
  -4   2  -8   78.99    2.10
  -4   2  -9    9.50    1.10
  -4   2 -10    0.00    3.20
  -4   2 -11    5.00    3.30
  -5   1  13   63.79    5.30
  -5   1  12  123.19   11.20
  -5   1  11   23.00    2.10
  -5   1  10    6.10    1.00
  -5   1   9   20.70    1.60
  -5   1   8  371.56    5.10
  -5   1   7  195.88    2.90
  -5   1   6  377.76    4.30
  -5   1   5   29.70    0.80
  -5   1   4  176.18    2.30
  -5   1   3   38.50    0.80
  -5   1   2  771.22    6.40
  -5   1   1   76.69    1.20
  -5   1   0  142.89    1.70
  -5   1  -1  174.38    2.30
  -5   1  -2  666.43    6.40
  -5   1  -3  117.49    1.80
  -5   1  -4  540.05    5.20
  -5   1  -5   44.40    1.20
  -5   1  -6    3.80    0.60
  -5   1  -7   17.40    1.00
  -5   1  -8  123.49    2.70
  -5   1  -9   11.70    1.60
  -5   1 -10   24.40    2.10
  -5   1 -11    3.40    3.00
  -6   0  13   18.80   10.80
  -6   0  12   16.80    4.20
  -6   0  11    1.30    1.10
  -6   0  10   99.99    2.70
  -6   0   9    0.80    0.60
  -6   0   8    0.30    0.60
  -6   0   7    0.50    0.40
  -6   0   6  422.96    4.80
  -6   0   5    0.80    0.30
  -6   0   4  379.46    3.90
  -6   0   3    0.40    0.20
  -6   0   2  427.06    4.30
  -6   0   1    0.50    0.20
  -6   0   0 2257.17   16.70
  -6   0  -1    0.70    0.40
  -6   0  -2 2106.99   16.80
  -6   0  -3    0.60    0.50
  -6   0  -4  394.76    4.90
  -6   0  -5    2.30    0.60
  -6   0  -6   78.49    1.70
  -6   0  -7    0.80    0.80
  -6   0  -8   69.29    2.50
  -6   0  -9    1.50    1.20
  -6   0 -10    4.90    2.00
  -6   0 -11    0.40    2.60
  -7  -1  13   17.50    8.50
  -7  -1  12   72.49    5.70
  -7  -1  11   23.10    1.90
  -7  -1  10   99.09    2.90
  -7  -1   9    6.30    0.90
  -7  -1   8   57.49    1.70
  -7  -1   7  124.49    2.10
  -7  -1   6  241.08    3.50
  -7  -1   5   69.99    1.40
  -7  -1   4   86.99    1.30
  -7  -1   3    1.90    0.30
  -7  -1   2   41.00    0.90
  -7  -1   1  694.23    5.90
  -7  -1   0   24.30    0.90
  -7  -1  -1 1960.10   15.50
  -7  -1  -2 2103.69   17.60
  -7  -1  -3  139.29    4.60
  -7  -1  -4   88.39    2.00
  -7  -1  -5    2.00    0.70
  -7  -1  -6  256.97    3.40
  -7  -1  -7  162.38    3.20
  -7  -1  -8   20.30    1.40
  -7  -1  -9    2.20    1.00
  -7  -1 -10   20.60    2.40
  -8  -2  13    2.30    2.20
  -8  -2  12   14.70    2.50
  -8  -2  11  107.89    4.30
  -8  -2  10   16.00    1.90
  -8  -2   9    0.80    1.10
  -8  -2   8    1.30    0.90
  -8  -2   7  730.93    8.80
  -8  -2   6    8.60    0.60
  -8  -2   5    2.70    0.40
  -8  -2   4   92.99    1.60
  -8  -2   3    2.40    0.40
  -8  -2   2  111.99    1.80
  -8  -2   1  265.87    3.10
  -8  -2   0    7.10    0.60
  -8  -2  -1  803.92    8.40
  -8  -2  -2  446.46    6.00
  -8  -2  -3   41.30    2.20
  -8  -2  -4   25.40    1.30
  -8  -2  -5   66.59    1.80
  -8  -2  -6   19.20    1.20
  -8  -2  -7   39.70    1.90
  -8  -2  -8    4.10    0.90
  -8  -2  -9    7.80    1.30
  -8  -2 -10   38.50    3.20
  -9  -3  13    1.00    2.20
  -9  -3  12    0.70    1.70
  -9  -3  11   34.90    3.60
  -9  -3  10    0.60    1.80
  -9  -3   9   31.50    4.00
  -9  -3   8  113.69    3.00
  -9  -3   7   21.80    1.00
  -9  -3   6   78.99    1.50
  -9  -3   5  102.89    1.60
  -9  -3   4    7.50    0.60
  -9  -3   3   97.99    1.70
  -9  -3   2   52.99    1.30
  -9  -3   1  258.57    3.10
  -9  -3   0    8.70    0.70
  -9  -3  -1  471.15    5.50
  -9  -3  -2   42.60    1.70
  -9  -3  -3    7.00    1.30
  -9  -3  -4   24.40    1.30
  -9  -3  -5  105.59    2.60
  -9  -3  -6    2.70    1.00
  -9  -3  -7   18.90    1.30
  -9  -3  -8    1.00    0.90
  -9  -3  -9  209.38    5.20
 -10  -4  13   40.50    3.50
 -10  -4  12    3.90    2.60
 -10  -4  11    0.00    7.10
 -10  -4  10    0.00    4.40
 -10  -4   9  180.48    6.90
 -10  -4   8   71.69    2.20
 -10  -4   7    1.10    0.50
 -10  -4   6   21.20    0.80
 -10  -4   5  116.79    2.00
 -10  -4   4  115.99    2.10
 -10  -4   3  195.78    2.70
 -10  -4   2    2.40    0.50
 -10  -4   1  357.46    3.90
 -10  -4   0  488.05    5.60
 -10  -4  -1   49.80    1.60
 -10  -4  -2    8.90    0.90
 -10  -4  -3   29.00    1.50
 -10  -4  -4    6.30    1.00
 -10  -4  -5   14.90    1.20
 -10  -4  -6   16.20    1.40
 -10  -4  -7   13.80    1.90
 -10  -4  -8   58.49    3.30
 -10  -4  -9   80.99    3.30
 -11  -5  12    4.00    2.60
 -11  -5  11   20.80    8.10
 -11  -5  10   29.90    6.80
 -11  -5   9   35.90    4.20
 -11  -5   8   44.70    1.70
 -11  -5   7   21.90    0.90
 -11  -5   6  153.68    2.30
 -11  -5   5   62.69    1.50
 -11  -5   4  181.78    2.70
 -11  -5   3    8.90    0.70
 -11  -5   2  671.63    6.50
 -11  -5   1   85.39    1.80
 -11  -5   0   71.19    1.80
 -11  -5  -1    8.20    0.80
 -11  -5  -2   52.39    1.80
 -11  -5  -3   78.99    2.50
 -11  -5  -4   47.10    2.20
 -11  -5  -5   16.90    1.60
 -11  -5  -6   18.90    1.60
 -11  -5  -7   28.70    3.80
 -11  -5  -8   97.59    4.80
 -12  -6  12    0.00    5.30
 -12  -6  11    0.00    5.60
 -12  -6  10   47.20    3.80
 -12  -6   9   42.90    4.70
 -12  -6   8   68.69    2.40
 -12  -6   7    1.70    0.60
 -12  -6   6  112.79    2.20
 -12  -6   5    8.90    0.80
 -12  -6   4    6.70    0.70
 -12  -6   3   28.70    1.20
 -12  -6   2   79.19    1.90
 -12  -6   1   84.29    1.90
 -12  -6   0  111.59    2.40
 -12  -6  -1   30.60    1.50
 -12  -6  -2  284.87    4.40
 -12  -6  -3   10.30    1.40
 -12  -6  -4    5.10    1.50
 -12  -6  -5    1.60    1.00
 -12  -6  -6   77.49    3.90
 -12  -6  -7    3.90    5.80
 -13  -7  11   45.90    5.90
 -13  -7  10   42.40    4.00
 -13  -7   9    6.10    2.00
 -13  -7   8   35.00    1.80
 -13  -7   7  148.49    3.40
 -13  -7   6   43.80    1.60
 -13  -7   5   20.80    1.30
 -13  -7   4  120.69    2.60
 -13  -7   3  135.29    2.80
 -13  -7   2    5.60    1.00
 -13  -7   1   14.50    1.60
 -13  -7   0   22.90    1.40
 -13  -7  -1  159.38    3.60
 -13  -7  -2  148.59    3.60
 -13  -7  -3   13.90    1.60
 -13  -7  -4   10.20    1.50
 -13  -7  -5  107.19    4.30
 -13  -7  -6   49.00    6.70
 -14  -8  11   14.70   10.70
 -14  -8  10    5.50    3.50
 -14  -8   9   82.59    3.30
 -14  -8   8    2.50    1.80
 -14  -8   7  133.19    3.10
 -14  -8   6    5.70    1.10
 -14  -8   5    2.90    1.00
 -14  -8   4    0.20    0.80
 -14  -8   3   84.39    2.70
 -14  -8   2   89.89    2.40
 -14  -8   1   40.50    2.00
 -14  -8   0   80.59    3.00
 -14  -8  -1  133.89    4.90
 -14  -8  -2   29.60    3.20
 -14  -8  -3   17.40    2.50
 -14  -8  -4    2.20    1.70
 -14  -8  -5  183.58    6.70
 -15  -9  10    1.40    2.30
 -15  -9   9   11.70    3.00
 -15  -9   8    2.40    1.70
 -15  -9   7    3.00    1.60
 -15  -9   6    2.50    1.00
 -15  -9   5    0.60    0.90
 -15  -9   4   12.20    1.10
 -15  -9   3   23.80    1.70
 -15  -9   2    5.40    1.20
 -15  -9   1  113.89    3.20
 -15  -9   0    2.30    1.40
 -15  -9  -1   64.49    3.40
 -15  -9  -2   20.00    3.90
 -15  -9  -3   65.79    4.20
 -15  -9  -4    9.90    4.50
 -16 -10   9    1.60    2.40
 -16 -10   8    3.30    2.10
 -16 -10   7    3.60    1.70
 -16 -10   6   88.99    3.60
 -16 -10   5    4.20    1.40
 -16 -10   4    1.50    1.10
 -16 -10   3    6.50    1.10
 -16 -10   2   42.90    2.00
 -16 -10   1  116.29    3.40
 -16 -10   0   13.00    2.20
 -16 -10  -1    8.10    2.90
 -16 -10  -2    2.80    2.40
 -16 -10  -3   10.10    3.00
 -17 -11   8   10.60    3.30
 -17 -11   7    6.50    2.70
 -17 -11   6   27.90    3.40
 -17 -11   5   37.70    3.80
 -17 -11   4   10.20    1.90
 -17 -11   3    3.80    1.50
 -17 -11   2   78.49    2.70
 -17 -11   1    4.30    2.90
 -17 -11   0    1.90    2.80
 -17 -11  -1    7.30    5.80
 -18 -12   5    0.40    3.30
 -18 -12   4   33.90    2.70
 -18 -12   3   10.10    2.10
  12  20   1   54.29    3.80
  12  20   0   12.60    3.00
  12  20  -1    6.70    2.90
  12  20  -2    3.10    2.90
  12  20  -3   14.20    2.20
  12  20  -4    3.40    3.10
  12  20  -5    5.30    4.90
  12  20  -6   10.40    7.50
  11  19   3   43.00    4.40
  11  19   2   10.20    2.60
  11  19   1   11.50    1.90
  11  19   0    7.50    2.00
  11  19  -1   70.89    2.80
  11  19  -2    2.50    1.20
  11  19  -3    3.60    2.00
  11  19  -4    1.40    1.40
  11  19  -5   61.99    3.10
  11  19  -6    3.20    1.70
  11  19  -7    1.80    1.90
  11  19  -8   10.70    2.90
  10  18   5    5.20    2.00
  10  18   4   50.99    3.90
  10  18   3   15.50    1.60
  10  18   2   20.00    2.70
  10  18   1    2.00    1.60
  10  18   0   81.79    3.40
  10  18  -1   70.29    2.30
  10  18  -2    3.10    1.00
  10  18  -3   42.40    2.10
  10  18  -4   18.00    1.60
  10  18  -5   35.20    1.80
  10  18  -6   12.40    1.60
  10  18  -7    0.00    4.90
  10  18  -8   33.00    6.80
  10  18  -9    1.30    3.00
   9  17   6   31.20    3.70
   9  17   5    4.40    1.70
   9  17   4   13.00    1.50
   9  17   3    2.20    1.20
   9  17   2    1.60    0.90
   9  17   1    1.50    1.00
   9  17   0   53.89    2.00
   9  17  -1   48.00    1.90
   9  17  -2  114.29    3.10
   9  17  -3    2.20    1.10
   9  17  -4   55.59    2.70
   9  17  -5    7.10    1.30
   9  17  -6    1.00    1.20
   9  17  -7    6.90    4.00
   9  17  -8   42.40    4.30
   9  17  -9    2.60    2.60
   9  17 -10    5.80    3.40
   8  16   7   12.40    5.20
   8  16   6  124.79    4.20
   8  16   5   14.20    1.50
   8  16   4    1.70    1.00
   8  16   3    6.80    1.10
   8  16   2   60.69    2.00
   8  16   1   42.70    1.50
   8  16   0    1.00    0.70
   8  16  -1   94.99    2.50
   8  16  -2   31.80    1.50
   8  16  -3    3.60    0.80
   8  16  -4   82.89    2.40
   8  16  -5    1.30    0.80
   8  16  -6   35.90    1.80
   8  16  -7   28.30    2.80
   8  16  -8   16.80    2.20
   8  16  -9    2.80    1.90
   8  16 -10   53.59    3.40
   7  15   8   26.10    2.00
   7  15   7  117.39    4.10
   7  15   6   20.60    1.80
   7  15   5    6.80    1.30
   7  15   4   16.60    1.70
   7  15   3  105.29    2.70
   7  15   2   50.49    1.60
   7  15   1   21.20    1.10
   7  15   0    7.30    1.40
   7  15  -1  539.85    7.10
   7  15  -2   45.40    1.50
   7  15  -3  114.39    2.40
   7  15  -4   25.20    1.30
   7  15  -5    1.80    0.90
   7  15  -6   25.30    1.20
   7  15  -7   73.29    3.40
   7  15  -8    2.00    1.60
   7  15  -9    6.10    1.70
   7  15 -10   19.40    2.40
   7  15 -11   10.30    2.70
   6  14   9    1.00    1.30
   6  14   8    2.70    1.20
   6  14   7  180.48    3.60
   6  14   6   12.10    1.60
   6  14   5    1.50    2.50
   6  14   4    7.50    1.50
   6  14   3  258.17    4.10
   6  14   2    1.20    0.60
   6  14   1    0.60    0.50
   6  14   0   48.00    1.90
   6  14  -1  254.27    4.20
   6  14  -2    1.40    0.70
   6  14  -3   12.90    0.80
   6  14  -4  166.18    2.70
   6  14  -5   23.70    1.50
   6  14  -6   26.40    1.70
   6  14  -7   16.10    1.20
   6  14  -8   10.80    1.20
   6  14  -9   39.70    1.70
   6  14 -10    9.80    1.60
   6  14 -11    1.70    2.50
   5  13   9   23.10    2.60
   5  13   8   33.50    1.90
   5  13   7    7.50    1.10
   5  13   6   10.80    2.50
   5  13   5    9.40    2.40
   5  13   4  211.38    6.40
   5  13   3  494.85    5.70
   5  13   2    4.20    0.60
   5  13   1  168.88    2.70
   5  13   0  269.97    4.00
   5  13  -1  212.28    3.00
   5  13  -2   11.90    0.90
   5  13  -3  115.09    1.90
   5  13  -4    5.70    0.60
   5  13  -5  158.08    3.00
   5  13  -6   45.70    1.70
   5  13  -7    1.40    0.60
   5  13  -8  238.88    3.90
   5  13  -9  103.19    2.40
   5  13 -10    5.30    1.10
   5  13 -11    1.70    1.40
   4  12  10   48.00    2.20
   4  12   9    3.80    1.10
   4  12   8    5.10    1.40
   4  12   7   27.20    2.30
   4  12   6   54.39    2.30
   4  12   5  434.26    9.90
   4  12   4   90.39    3.20
   4  12   3   38.20    1.30
   4  12   2  191.88    2.60
   4  12   1   17.90    0.80
   4  12   0  347.47    3.80
   4  12  -1    9.90    0.60
   4  12  -2  171.08    2.10
   4  12  -3   19.10    0.70
   4  12  -4  488.25    4.70
   4  12  -5    3.60    0.50
   4  12  -6  270.77    3.40
   4  12  -7    1.10    0.60
   4  12  -8  343.67    4.50
   4  12  -9   34.20    1.50
   4  12 -10    2.20    0.90
   4  12 -11    0.50    2.30
   4  12 -12   30.10    3.20
   3  11  11    6.90    1.40
   3  11  10   64.69    2.40
   3  11   9   25.80    1.40
   3  11   8    5.30    1.30
   3  11   7    8.10    1.10
   3  11   6  152.08    3.40
   3  11   5    0.60    1.90
   3  11   4   25.30    1.40
   3  11   3    1.00    0.40
   3  11   2 1107.69    8.80
   3  11   1  281.07    3.00
   3  11   0   16.00    0.70
   3  11  -1  621.84    5.70
   3  11  -2  352.76    3.40
   3  11  -3    3.40    0.40
   3  11  -4  171.78    2.20
   3  11  -5   23.70    0.90
   3  11  -6  351.26    3.70
   3  11  -7    3.40    0.60
   3  11  -8  130.99    2.20
   3  11  -9    4.00    0.70
   3  11 -10   99.89    3.50
   3  11 -11    1.90    2.90
   3  11 -12    8.40    2.30
   2  10  11   50.69    3.00
   2  10  10   48.50    2.10
   2  10   9    0.90    0.70
   2  10   8    5.00    0.80
   2  10   7   31.70    1.20
   2  10   6  209.78    3.40
   2  10   5    2.80    0.60
   2  10   4   59.29    1.50
   2  10   3  214.68    2.70
   2  10   2   43.00    1.00
   2  10   1  131.59    1.70
   2  10   0    3.30    0.40
   2  10  -1  266.27    2.80
   2  10  -2  322.47    3.10
   2  10  -3   75.49    1.20
   2  10  -4    4.20    0.40
   2  10  -5  185.78    2.20
   2  10  -6  256.17    2.90
   2  10  -7   12.60    0.90
   2  10  -8    6.40    0.70
   2  10  -9   18.60    1.10
   2  10 -10   56.79    2.10
   2  10 -11   18.60    2.10
   2  10 -12    3.60    2.00
   1   9  11   53.39    2.70
   1   9  10    3.80    1.30
   1   9   9  115.49    2.40
   1   9   8   42.10    1.40
   1   9   7  166.88    2.40
   1   9   6   49.99    1.30
   1   9   5   74.39    1.50
   1   9   4   76.59    1.40
   1   9   3  422.96    4.40
   1   9   2   76.79    1.20
   1   9   1   32.40    0.80
   1   9   0  115.49    1.60
   1   9  -1   44.20    0.80
   1   9  -2    7.60    0.40
   1   9  -3    0.80    0.20
   1   9  -4    5.00    0.50
   1   9  -5  270.87    2.80
   1   9  -6    1.30    0.50
   1   9  -7    8.00    0.90
   1   9  -8   30.70    1.20
   1   9  -9  235.68    3.70
   1   9 -10    5.10    1.30
   1   9 -11    0.50    1.40
   1   9 -12    3.30    1.90
   0   8  12   33.90    2.60
   0   8  11   22.00    1.80
   0   8  10    1.40    0.90
   0   8   9  197.38    3.80
   0   8   8    1.40    0.70
   0   8   7  112.89    2.10
   0   8   6   65.49    1.30
   0   8   5  387.46    4.10
   0   8   4   90.99    1.40
   0   8   3   24.20    0.80
   0   8   2   10.90    0.50
   0   8   1  126.29    1.70
   0   8   0  136.79    1.70
   0   8  -1  123.59    1.80
   0   8  -2   10.40    0.40
   0   8  -3   22.00    0.70
   0   8  -4   89.59    1.40
   0   8  -5  376.96    3.50
   0   8  -6   63.49    1.30
   0   8  -7  108.49    1.90
   0   8  -8    2.10    0.70
   0   8  -9  179.88    2.90
   0   8 -10    2.10    1.00
   0   8 -11   21.10    2.40
   0   8 -12   21.40    2.60
  -1   7  12   42.50    3.20
  -1   7  11    2.70    1.20
  -1   7  10   88.19    3.10
  -1   7   9  108.69    2.70
  -1   7   8    2.70    1.00
  -1   7   7   15.60    1.10
  -1   7   6   35.90    1.00
  -1   7   5   32.10    0.80
  -1   7   4  293.47    2.90
  -1   7   3   95.49    1.50
  -1   7   2  215.88    4.70
  -1   7   1  168.88    3.20
  -1   7   0  104.49    1.50
  -1   7  -1  354.56    3.60
  -1   7  -2  119.89    1.70
  -1   7  -3  381.16    3.70
  -1   7  -4  304.37    3.00
  -1   7  -5   26.50    0.80
  -1   7  -6   13.30    0.60
  -1   7  -7  168.88    2.30
  -1   7  -8   74.89    1.80
  -1   7  -9   58.49    1.80
  -1   7 -10    5.40    1.00
  -1   7 -11    1.40    1.00
  -1   7 -12   93.49    3.00
  -2   6  12    6.40    1.80
  -2   6  11    5.00    1.90
  -2   6  10  129.19    4.10
  -2   6   9   29.90    1.90
  -2   6   8   19.20    1.30
  -2   6   7   29.20    1.20
  -2   6   6  345.87    4.90
  -2   6   5  286.37    3.60
  -2   6   4    6.60    0.40
  -2   6   3    3.90    0.30
  -2   6   2 1225.88   30.10
  -2   6   1    2.90    0.50
  -2   6   0    9.50    0.60
  -2   6  -1    9.40    0.50
  -2   6  -2  108.99    1.60
  -2   6  -3   15.20    0.60
  -2   6  -4    7.80    0.50
  -2   6  -5    4.30    0.40
  -2   6  -6  251.77    2.90
  -2   6  -7   22.00    0.90
  -2   6  -8    9.40    0.80
  -2   6  -9    1.00    0.90
  -2   6 -10   87.89    2.50
  -2   6 -11    3.60    1.40
  -2   6 -12   22.70    2.00
  -3   5  13    5.80    4.00
  -3   5  12   41.20    4.20
  -3   5  11    9.50    2.60
  -3   5  10  123.39    3.70
  -3   5   9    2.20    1.40
  -3   5   7   58.49    2.20
  -3   5   6  122.69    2.40
  -3   5   5  174.58    2.20
  -3   5   4  192.48    2.50
  -3   5   3 1426.16   13.00
  -3   5   2 2828.02   25.50
  -3   5   1   97.89    1.90
  -3   5   0    5.60    0.40
  -3   5  -1    7.70    0.50
  -3   5  -2   26.40    0.80
  -3   5  -3  596.94    5.20
  -3   5  -4  243.58    2.70
  -3   5  -5   87.09    1.50
  -3   5  -6  137.69    2.10
  -3   5  -7   40.50    1.30
  -3   5  -8   53.39    1.60
  -3   5  -9    2.00    0.80
  -3   5 -10  211.98    5.10
  -3   5 -11    2.20    1.60
  -4   4  13    2.70    3.10
  -4   4  12   31.80    4.40
  -4   4  11   50.59    3.50
  -4   4  10    9.50    1.60
  -4   4   9   58.99    4.30
  -4   4   8  563.44   11.00
  -4   4   7    2.20    0.80
  -4   4   6   28.00    1.10
  -4   4   5   95.59    1.70
  -4   4   4 1181.68   11.40
  -4   4   3  678.53    6.30
  -4   4   2  969.80    7.90
  -4   4   1    8.60    0.40
  -4   4   0    4.00    0.30
  -4   4  -1  480.35    4.30
  -4   4  -2   91.59    1.50
  -4   4  -3    0.60    0.30
  -4   4  -4    8.40    0.50
  -4   4  -5  479.25    4.90
  -4   4  -6  331.47    3.80
  -4   4  -7   17.20    1.10
  -4   4  -8    1.50    0.70
  -4   4  -9  126.59    3.30
  -4   4 -10   14.20    3.30
  -4   4 -11   11.70    3.40
  -5   3  13    8.80    6.10
  -5   3  12    4.30    2.70
  -5   3  11  117.29    4.10
  -5   3  10    1.40    1.10
  -5   3   9  159.18    4.80
  -5   3   8  218.68    4.00
  -5   3   7    0.70    0.50
  -5   3   6   24.70    0.90
  -5   3   5  832.32    8.50
  -5   3   4   31.80    0.90
  -5   3   3    6.90    0.40
  -5   3   2   89.49    1.40
  -5   3   1   14.40    0.60
  -5   3   0  160.68    1.90
  -5   3  -1  792.42    7.00
  -5   3  -2  700.13    6.70
  -5   3  -3  275.97    3.10
  -5   3  -4   47.40    1.30
  -5   3  -5  240.88    3.30
  -5   3  -6  270.67    3.60
  -5   3  -7  277.77    3.80
  -5   3  -8    1.60    0.70
  -5   3  -9   14.40    2.00
  -5   3 -10    3.60    2.10
  -5   3 -11   47.10    3.60
  -6   2  13   54.79    9.90
  -6   2  12    1.10    2.00
  -6   2  11    9.30    1.30
  -6   2  10   35.30    1.70
  -6   2   9   70.49    2.60
  -6   2   8  104.99    2.40
  -6   2   7   30.90    1.10
  -6   2   6   88.39    1.70
  -6   2   5   73.19    1.40
  -6   2   4  229.88    2.90
  -6   2   3  543.55    4.90
  -6   2   2    0.50    0.20
  -6   2   1  183.18    2.20
  -6   2   0   41.00    1.10
  -6   2  -1   49.90    1.40
  -6   2  -2  100.29    1.90
  -6   2  -3  483.15    6.50
  -6   2  -4  106.19    2.30
  -6   2  -5    1.90    0.50
  -6   2  -6  145.19    2.50
  -6   2  -7  250.87    4.00
  -6   2  -8   64.39    2.30
  -6   2  -9    4.20    1.50
  -6   2 -10    3.10    1.90
  -6   2 -11   36.40    2.80
  -7   1  13   14.50   22.20
  -7   1  12   62.99    3.60
  -7   1  11   24.50    1.60
  -7   1  10   98.09    2.70
  -7   1   9    3.30    0.80
  -7   1   8   61.49    1.70
  -7   1   7  129.09    2.30
  -7   1   6  240.78    3.20
  -7   1   5   72.89    1.30
  -7   1   4   84.69    1.30
  -7   1   3    1.60    0.30
  -7   1   2   41.80    1.00
  -7   1   1  710.23    6.30
  -7   1   0   21.80    0.80
  -7   1  -1 1991.30   15.30
  -7   1  -2 2074.09   17.40
  -7   1  -3  139.09    2.80
  -7   1  -4   87.09    2.40
  -7   1  -5    2.40    0.60
  -7   1  -6  250.77    3.50
  -7   1  -7  169.08    3.40
  -7   1  -8   20.60    1.50
  -7   1  -9    3.30    1.30
  -7   1 -10   23.00    2.70
  -8   0  13    0.40    2.10
  -8   0  12  188.18    7.90
  -8   0  11    0.00    1.10
  -8   0  10   31.10    1.80
  -8   0   9    1.10    1.10
  -8   0   8    0.90    0.60
  -8   0   7    0.60    0.50
  -8   0   6  244.68    3.80
  -8   0   5    0.20    0.50
  -8   0   4  149.49    1.90
  -8   0   3    0.30    0.30
  -8   0   2  447.56    4.40
  -8   0   1    0.90    0.30
  -8   0   0 1343.97   10.30
  -8   0  -1    1.00    0.60
  -8   0  -2    9.20    1.70
  -8   0  -3    4.00    1.80
  -8   0  -4    9.00    0.90
  -8   0  -5    0.60    0.50
  -8   0  -6  164.78    3.20
  -8   0  -7    1.30    0.90
  -8   0  -8    1.70    0.90
  -8   0  -9    0.70    1.10
  -8   0 -10   89.89    3.30
  -9  -1  13    8.20    3.70
  -9  -1  12   12.00    4.00
  -9  -1  11    0.00    1.30
  -9  -1  10    4.80    1.50
  -9  -1   9    4.40    1.50
  -9  -1   8   66.49    2.40
  -9  -1   7  155.58    2.80
  -9  -1   6    6.90    0.90
  -9  -1   5    2.90    0.50
  -9  -1   4   95.89    1.60
  -9  -1   3  121.89    2.20
  -9  -1   2   63.09    1.50
  -9  -1   1   10.30    0.70
  -9  -1   0   23.60    1.00
  -9  -1  -1   44.90    1.40
  -9  -1  -2   54.29    1.80
  -9  -1  -3    6.60    1.30
  -9  -1  -4   22.30    1.30
  -9  -1  -5    1.50    0.70
  -9  -1  -6   66.49    2.10
  -9  -1  -7    1.30    0.90
  -9  -1  -8  198.98    4.10
  -9  -1  -9   13.90    2.00
 -10  -2  13   15.20    4.40
 -10  -2  12    8.20   10.90
 -10  -2  11    6.00    5.10
 -10  -2  10   14.00    4.20
 -10  -2   9   11.40    2.90
 -10  -2   8   35.20    2.30
 -10  -2   7   32.80    1.20
 -10  -2   6   32.70    1.10
 -10  -2   5  201.08    2.70
 -10  -2   4   19.60    0.90
 -10  -2   3  100.59    1.80
 -10  -2   2    2.10    0.40
 -10  -2   1  362.76    4.00
 -10  -2   0  106.79    2.00
 -10  -2  -1   45.50    1.60
 -10  -2  -2   80.89    1.90
 -10  -2  -3   62.49    2.00
 -10  -2  -4   81.99    2.20
 -10  -2  -5   37.80    1.80
 -10  -2  -6   11.40    1.30
 -10  -2  -7  167.98    3.50
 -10  -2  -8   47.20    2.60
 -10  -2  -9   51.79    2.80
 -11  -3  12    0.00    7.80
 -11  -3  11    9.80    5.20
 -11  -3  10   64.99   12.30
 -11  -3   9  293.37    8.70
 -11  -3   8   20.40    1.80
 -11  -3   7   25.00    1.10
 -11  -3   6  201.08    2.70
 -11  -3   5  648.14    6.40
 -11  -3   4   25.20    1.10
 -11  -3   3   26.70    1.10
 -11  -3   2   57.09    1.50
 -11  -3   1  117.59    2.10
 -11  -3   0   27.60    1.20
 -11  -3  -1  173.48    2.90
 -11  -3  -2   14.80    1.00
 -11  -3  -3   79.09    2.50
 -11  -3  -4    3.30    0.90
 -11  -3  -5   33.00    1.80
 -11  -3  -6   14.20    1.70
 -11  -3  -7  184.88    5.40
 -11  -3  -8    6.20    2.70
 -12  -4  12   33.90   15.20
 -12  -4  11   58.19    5.20
 -12  -4  10    0.00   14.60
 -12  -4   9   40.10    3.30
 -12  -4   8    4.60    1.10
 -12  -4   7    3.00    0.60
 -12  -4   6   58.19    1.50
 -12  -4   5   50.59    1.40
 -12  -4   4   38.40    1.40
 -12  -4   3   66.39    1.70
 -12  -4   2  126.09    2.30
 -12  -4   1    1.60    0.60
 -12  -4   0    3.80    0.70
 -12  -4  -1  101.29    2.40
 -12  -4  -2   48.10    1.80
 -12  -4  -3  206.68    3.70
 -12  -4  -4    2.40    1.30
 -12  -4  -5   32.60    1.80
 -12  -4  -6   64.09    3.80
 -12  -4  -7   28.80    6.50
 -13  -5  12    2.20    3.40
 -13  -5  11   31.00   13.30
 -13  -5  10  135.69    5.50
 -13  -5   9    0.00    2.00
 -13  -5   8   49.20    2.10
 -13  -5   7   49.99    1.60
 -13  -5   6   60.69    1.80
 -13  -5   5    4.80    0.70
 -13  -5   4   72.39    2.00
 -13  -5   3   69.39    1.90
 -13  -5   2   13.60    1.10
 -13  -5   1  144.79    2.70
 -13  -5   0   17.20    1.30
 -13  -5  -1   25.80    1.60
 -13  -5  -2  130.19    3.30
 -13  -5  -3   45.40    2.50
 -13  -5  -4   75.39    2.60
 -13  -5  -5    9.50    1.90
 -13  -5  -6   87.19    7.20
 -14  -6  11   20.50    6.50
 -14  -6  10    1.50    3.50
 -14  -6   9    1.40    1.40
 -14  -6   8  159.58    4.10
 -14  -6   7    2.70    0.80
 -14  -6   6   26.30    1.60
 -14  -6   5    1.10    0.70
 -14  -6   4   72.39    2.30
 -14  -6   3   42.40    2.00
 -14  -6   2  118.59    2.70
 -14  -6   1   36.10    1.70
 -14  -6   0   99.79    3.10
 -14  -6  -1    2.00    1.50
 -14  -6  -2   36.80    2.60
 -14  -6  -3   16.70    2.00
 -14  -6  -4  158.38    5.20
 -14  -6  -5    9.20    2.80
 -14  -6  -6    0.80    2.10
 -15  -7  11    1.70    2.90
 -15  -7  10   36.10    2.60
 -15  -7   9    4.70    2.40
 -15  -7   8   40.60    2.50
 -15  -7   7   19.60    1.20
 -15  -7   6    2.60    0.90
 -15  -7   5    5.20    0.90
 -15  -7   4   74.99    2.40
 -15  -7   3   10.40    1.40
 -15  -7   2   24.30    1.70
 -15  -7   1   30.30    1.70
 -15  -7   0   49.40    2.50
 -15  -7  -1   11.50    2.60
 -15  -7  -2   12.70    2.30
 -15  -7  -3  105.99    4.20
 -15  -7  -4   51.59    4.10
 -16  -8  10    9.10    3.20
 -16  -8   9    0.70    3.10
 -16  -8   8    3.20    1.70
 -16  -8   7    3.30    1.60
 -16  -8   6   24.00    1.50
 -16  -8   5   56.49    2.00
 -16  -8   4    3.60    1.10
 -16  -8   3    1.60    1.10
 -16  -8   2   37.40    1.80
 -16  -8   1   78.79    2.80
 -16  -8   0   11.60    2.00
 -16  -8  -1   34.60    3.60
 -16  -8  -2   16.40    2.90
 -16  -8  -3   27.70    3.40
 -17  -9   8   17.80    2.70
 -17  -9   7   17.00    2.40
 -17  -9   6   28.40    8.60
 -17  -9   5   42.20    2.50
 -17  -9   4    4.40    3.10
 -17  -9   3   45.30    2.10
 -17  -9   2    1.20    1.20
 -17  -9   1   44.00    2.80
 -17  -9   0   20.10    5.60
 -17  -9  -1   18.40    3.70
 -17  -9  -2    4.10    2.00
 -18 -10   7   10.60    2.30
 -18 -10   6   14.20    8.50
 -18 -10   5    2.00    1.80
 -18 -10   4    2.20    2.20
 -18 -10   3   14.20    1.70
 -18 -10   2    9.20    1.90
 -18 -10   1    2.00    2.40
  11  21   1    6.00    2.60
  11  21   0    9.90    2.50
  11  21  -1   31.20    2.80
  11  21  -2    1.30    1.60
  11  21  -3    2.20    2.20
  11  21  -4   22.30    4.40
  11  21  -5   25.40    4.40
  11  21  -6   30.10   10.90
  10  20   3   42.30    3.30
  10  20   2    3.50    2.30
  10  20   1    4.60    1.90
  10  20   0   11.40    2.40
  10  20  -1   29.70    2.00
  10  20  -2    4.20    1.60
  10  20  -3    4.30    1.60
  10  20  -4    6.50    4.60
  10  20  -5   96.39    4.10
  10  20  -6    4.70    1.80
  10  20  -7   19.30    4.90
   9  19   5   20.70    3.90
   9  19   4   92.19    3.30
   9  19   3   27.60    2.10
   9  19   2    3.70    2.20
   9  19   1  113.09    4.00
   9  19   0    7.30    1.30
   9  19  -1   15.50    1.50
   9  19  -2    7.60    1.30
   9  19  -3   66.29    3.40
   9  19  -4    8.90    1.50
   9  19  -5   41.00    2.40
   9  19  -6    0.90    1.90
   9  19  -7    9.20    4.60
   9  19  -8  163.38   80.19
   8  18   6   49.99    3.00
   8  18   5    3.00    1.40
   8  18   4    2.10    1.20
   8  18   3    0.80    0.90
   8  18   2   47.60    2.00
   8  18   1   34.80    1.80
   8  18   0    5.20    1.20
   8  18  -1   22.50    1.60
   8  18  -2  137.69    3.40
   8  18  -3   28.40    3.10
   8  18  -4   14.70    1.80
   8  18  -5   10.20    1.40
   8  18  -6    8.60    2.10
   8  18  -7   39.30    3.40
   8  18  -8    0.30    2.20
   8  18  -9   30.90    3.00
   7  17   7    6.80    2.90
   7  17   6   98.39    3.20
   7  17   5    3.40    1.60
   7  17   4   18.00    1.70
   7  17   3    9.80    1.30
   7  17   2  188.78    3.30
   7  17   1    0.90    0.70
   7  17   0   12.60    1.30
   7  17  -1  106.79    2.90
   7  17  -2  419.66    5.40
   7  17  -3   17.70    1.30
   7  17  -4   18.20    1.50
   7  17  -5    4.60    0.90
   7  17  -6   79.39    2.70
   7  17  -7    2.50    1.80
   7  17  -8    3.30    1.80
   7  17  -9   20.70    2.80
   7  17 -10    4.00    3.00
   6  16   8   39.90    2.30
   6  16   7   36.70    2.00
   6  16   6   87.49    3.00
   6  16   5    3.10    2.10
   6  16   4  183.88    3.80
   6  16   3    1.50    1.10
   6  16   2    8.90    0.80
   6  16   1   33.00    1.60
   6  16   0   98.79    3.40
   6  16  -1  343.77    5.70
   6  16  -2   14.60    1.60
   6  16  -3    2.10    0.70
   6  16  -4    1.40    0.70
   6  16  -5    3.30    1.30
   6  16  -6  161.98    3.60
   6  16  -7    3.50    1.00
   6  16  -8    9.70    1.40
   6  16  -9   10.40    1.60
   6  16 -10   23.10    3.30
   5  15   9    3.80    1.70
   5  15   8    4.40    1.30
   5  15   7  142.19    3.20
   5  15   6   59.69    2.90
   5  15   5   39.60    3.90
   5  15   4   10.00    3.40
   5  15   3   61.79    1.90
   5  15   2   17.30    0.90
   5  15   1  146.49    2.90
   5  15   0   32.70    2.00
   5  15  -1    2.20    0.80
   5  15  -2   46.30    1.70
   5  15  -3    5.60    0.60
   5  15  -4  187.38    3.00
   5  15  -5    0.90    0.80
   5  15  -6   26.30    1.20
   5  15  -7  120.89    2.90
   5  15  -8    4.80    0.90
   5  15  -9   82.59    2.40
   5  15 -10    9.40    2.00
   5  15 -11    5.00    1.70
   4  14   9   44.50    3.00
   4  14   8   51.79    2.50
   4  14   7    0.30    0.90
   4  14   6  130.49    5.40
   4  14   5  380.26    8.20
   4  14   4   24.30    2.20
   4  14   3    0.90    0.60
   4  14   2    0.80    0.40
   4  14   1  478.55    4.90
   4  14   0    2.60    0.60
   4  14  -1    1.00    0.60
   4  14  -2    2.70    0.50
   4  14  -3  225.18    3.10
   4  14  -4   74.19    1.60
   4  14  -5    8.60    0.70
   4  14  -6    2.60    0.60
   4  14  -7  301.67    4.10
   4  14  -8   32.80    1.60
   4  14  -9   89.49    2.80
   4  14 -10    1.50    1.10
   4  14 -11   29.30    3.10
   3  13  10   44.10    3.10
   3  13   9   29.80    2.30
   3  13   8   46.00    2.30
   3  13   7   32.80    2.10
   3  13   6   81.69    4.60
   3  13   5  324.67    6.00
   3  13   4    2.30    0.80
   3  13   3  105.39    1.90
   3  13   2  120.09    2.00
   3  13   1  573.74    5.10
   3  13   0   96.69    1.70
   3  13  -1   49.30    1.20
   3  13  -2   60.39    1.20
   3  13  -3  505.45    5.30
   3  13  -4   92.89    1.60
   3  13  -5  118.29    1.90
   3  13  -6    7.10    0.80
   3  13  -7    1.30    0.60
   3  13  -8    9.90    1.10
   3  13  -9    5.60    1.00
   3  13 -10   12.50    3.30
   3  13 -11   47.20    6.10
   2  12  11    3.50    1.30
   2  12  10  152.18    3.70
   2  12   9    1.70    1.10
   2  12   8   13.20    1.40
   2  12   7    9.20    1.10
   2  12   6    0.70    0.70
   2  12   5   74.49    3.90
   2  12   4   97.49    2.10
   2  12   3  258.57    3.10
   2  12   2  483.65    4.40
   2  12   1  145.49    2.00
   2  12   0  145.39    2.10
   2  12  -1   62.99    1.30
   2  12  -2  454.45    4.20
   2  12  -3   79.79    1.50
   2  12  -4    2.70    0.40
   2  12  -5  114.19    1.80
   2  12  -6    1.20    0.60
   2  12  -7   24.60    1.10
   2  12  -8   19.50    1.00
   2  12  -9   23.30    1.20
   2  12 -10   45.50    2.50
   2  12 -11   17.70    2.90
   1  11  11    4.70    2.50
   1  11  10   15.80    2.60
   1  11   9    4.00    1.10
   1  11   8   85.39    2.40
   1  11   7   29.70    1.40
   1  11   6  101.89    2.50
   1  11   5   21.90    1.00
   1  11   4  504.65    5.30
   1  11   3   28.30    0.90
   1  11   2  223.18    2.50
   1  11   1   17.10    0.70
   1  11   0    1.50    0.30
   1  11  -1  135.39    1.70
   1  11  -2  603.74    5.20
   1  11  -3    1.30    0.50
   1  11  -4  360.56    3.60
   1  11  -5   46.90    1.10
   1  11  -6    7.30    0.70
   1  11  -7   22.70    1.30
   1  11  -8   53.89    2.50
   1  11  -9    6.20    1.00
   1  11 -10   53.79    1.80
   1  11 -11    6.00    1.70
   0  10  12   32.30    6.20
   0  10  11   16.60    4.60
   0  10  10   46.60    2.40
   0  10   9  101.99    3.70
   0  10   8   92.49    2.30
   0  10   7    4.50    0.60
   0  10   6    0.50    0.40
   0  10   5  208.48    2.80
   0  10   4  225.98    2.80
   0  10   3  122.49    1.70
   0  10   2    0.50    0.30
   0  10   1  567.14    5.00
   0  10   0   79.29    1.30
   0  10  -1  559.54    5.20
   0  10  -2    0.30    0.20
   0  10  -3  116.19    1.70
   0  10  -4  213.68    2.70
   0  10  -5  200.58    2.50
   0  10  -6    1.20    0.50
   0  10  -7    5.80    0.80
   0  10  -8   88.69    2.40
   0  10  -9  123.19    2.40
   0  10 -10   41.40    2.00
   0  10 -11    5.10    1.80
   0  10 -12    0.00   10.40
  -1   9  12    2.20    1.70
  -1   9  11    1.00    1.20
  -1   9  10    7.40    1.80
  -1   9   9  239.58    4.90
  -1   9   8   28.30    1.40
  -1   9   7    7.00    0.80
  -1   9   6    1.40    0.40
  -1   9   5  291.07    3.10
  -1   9   4    5.80    0.50
  -1   9   3    1.00    1.20
  -1   9   2    5.80    1.10
  -1   9   1   45.70    1.40
  -1   9   0  114.39    1.70
  -1   9  -1   33.70    0.90
  -1   9  -2   73.69    1.30
  -1   9  -3  393.36    3.90
  -1   9  -4   72.99    1.40
  -1   9  -5   72.49    1.40
  -1   9  -6   48.00    1.20
  -1   9  -7  160.78    2.60
  -1   9  -8   37.20    1.80
  -1   9  -9  115.09    2.30
  -1   9 -10    4.20    0.90
  -1   9 -11   50.09    2.90
  -2   8  12    3.40    1.70
  -2   8  11   64.79    3.10
  -2   8  10   40.50    2.80
  -2   8   9   11.90    1.60
  -2   8   8    8.00    1.30
  -2   8   7  146.19    2.80
  -2   8   6   31.00    1.00
  -2   8   5  269.07    2.80
  -2   8   4   22.40    0.70
  -2   8   2   13.70    1.20
  -2   8   1  705.23   10.20
  -2   8   0  136.39    2.10
  -2   8  -1  558.24    5.70
  -2   8  -2    0.50    0.30
  -2   8  -3  253.27    2.90
  -2   8  -4    0.70    0.30
  -2   8  -5   75.39    1.40
  -2   8  -6    6.00    0.60
  -2   8  -7  196.98    2.80
  -2   8  -8    5.00    0.80
  -2   8  -9    6.00    1.00
  -2   8 -10   46.50    1.90
  -2   8 -11  162.28    3.70
  -3   7  12   28.50    3.40
  -3   7  11   37.00    3.70
  -3   7  10   37.30    2.60
  -3   7   9    0.00    2.30
  -3   7   8    2.60    2.30
  -3   7   7   72.39    1.80
  -3   7   6  367.36    5.60
  -3   7   5    1.10    0.30
  -3   7   4  386.76    3.70
  -3   7   3 1227.88   12.20
  -3   7   2  269.07    5.90
  -3   7   1   17.60    1.20
  -3   7   0  265.87    3.40
  -3   7  -1  117.49    1.70
  -3   7  -2    1.20    0.30
  -3   7  -3    1.40    0.30
  -3   7  -4   34.90    1.00
  -3   7  -5   20.70    0.80
  -3   7  -6   66.99    1.50
  -3   7  -7   13.90    0.90
  -3   7  -8    3.60    0.80
  -3   7  -9   28.00    1.70
  -3   7 -10   98.99    3.00
  -3   7 -11   67.09    2.80
  -4   6  13    1.10    4.20
  -4   6  12   88.69    4.60
  -4   6  11    3.00    4.00
  -4   6  10   17.30    2.50
  -4   6   9    8.40    2.20
  -4   6   8  163.18   10.40
  -4   6   7   72.59    2.00
  -4   6   6   60.49    1.40
  -4   6   5   51.19    1.20
  -4   6   4 1260.27   11.40
  -4   6   3  417.96    4.50
  -4   6   2   74.29    1.30
  -4   6   1   19.50    0.70
  -4   6   0   71.29    1.40
  -4   6  -1  164.68    2.30
  -4   6  -2  493.95    4.60
  -4   6  -3   67.29    1.30
  -4   6  -4  228.98    2.70
  -4   6  -5   40.50    1.20
  -4   6  -6  111.59    2.00
  -4   6  -7    5.70    0.70
  -4   6  -8   14.30    1.20
  -4   6  -9   60.99    3.40
  -4   6 -10   51.49    4.40
  -4   6 -11    2.30    1.90
  -5   5  13    2.80    3.50
  -5   5  12   17.60    3.60
  -5   5  11    6.50    2.30
  -5   5  10    5.10    1.60
  -5   5   9    9.20    2.50
  -5   5   8  188.58    9.90
  -5   5   7    1.10    0.50
  -5   5   6   37.10    1.10
  -5   5   5    4.90    0.50
  -5   5   4 1298.97   11.80
  -5   5   3  120.59    1.70
  -5   5   2  697.03    6.60
  -5   5   1  203.08    2.60
  -5   5   0  212.08    2.50
  -5   5  -1  487.55    5.00
  -5   5  -2   11.50    0.60
  -5   5  -3   76.39    1.40
  -5   5  -4  144.49    2.10
  -5   5  -5    1.90    0.50
  -5   5  -6   66.99    1.90
  -5   5  -7  157.68    2.90
  -5   5  -8  181.28    3.90
  -5   5  -9    0.80    1.60
  -5   5 -10    2.40    3.20
  -5   5 -11   16.40    3.00
  -6   4  13   69.49   12.90
  -6   4  12   35.60    3.10
  -6   4  11    3.20    1.20
  -6   4  10    0.10    1.20
  -6   4   9   96.39    3.40
  -6   4   8   64.49    1.90
  -6   4   7   68.89    1.70
  -6   4   6  368.06    4.50
  -6   4   5   99.99    1.80
  -6   4   4  402.76    4.10
  -6   4   3  167.28    2.00
  -6   4   2    7.10    0.50
  -6   4   1  734.13    6.30
  -6   4   0   14.50    0.80
  -6   4  -1  132.39    2.00
  -6   4  -2  174.28    2.30
  -6   4  -3  388.76    4.30
  -6   4  -4  134.59    2.30
  -6   4  -5  163.78    2.60
  -6   4  -6  171.48    2.90
  -6   4  -7   48.40    1.90
  -6   4  -8   42.30    2.00
  -6   4  -9   22.80    2.20
  -6   4 -10   36.20    3.40
  -7   3  13   17.80   10.40
  -7   3  12    8.10    2.10
  -7   3  11  102.39    2.90
  -7   3  10   25.80    1.50
  -7   3   9  128.69    3.10
  -7   3   8   24.90    1.30
  -7   3   7  493.45    5.80
  -7   3   6  219.68    3.20
  -7   3   5  651.63    7.10
  -7   3   4   48.50    0.90
  -7   3   3   10.00    0.60
  -7   3   2    0.70    0.30
  -7   3   1  359.06    3.70
  -7   3   0   51.19    1.20
  -7   3  -1    4.20    0.60
  -7   3  -2    6.70    1.60
  -7   3  -3  418.06    6.00
  -7   3  -4   10.60    1.20
  -7   3  -5   67.69    1.80
  -7   3  -6   15.20    1.00
  -7   3  -7  202.18    4.10
  -7   3  -8    4.30    1.00
  -7   3  -9   23.60    2.30
  -7   3 -10    5.10    2.60
  -8   2  13    2.20    2.00
  -8   2  12   13.60    2.00
  -8   2  11  111.79    3.30
  -8   2  10   10.50    1.20
  -8   2   9    2.50    1.00
  -8   2   8    0.70    0.60
  -8   2   7  734.93    7.90
  -8   2   6   11.40    1.00
  -8   2   5    2.00    0.40
  -8   2   4   98.39    1.50
  -8   2   3    2.50    0.40
  -8   2   2  108.69    1.70
  -8   2   1  275.27    3.20
  -8   2   0    9.00    0.70
  -8   2  -1  803.82    7.60
  -8   2  -2  463.75    6.10
  -8   2  -3   39.60    2.00
  -8   2  -4   21.80    1.50
  -8   2  -5   61.39    1.70
  -8   2  -6   17.90    1.30
  -8   2  -7   38.40    2.10
  -8   2  -8    3.00    0.90
  -8   2  -9   10.10    1.90
  -8   2 -10   46.90    2.40
  -9   1  13   11.20    2.90
  -9   1  12   23.00    2.10
  -9   1  11    0.90    1.10
  -9   1  10    7.40    1.70
  -9   1   9    7.60    1.40
  -9   1   8   64.89    2.10
  -9   1   7  154.68    3.60
  -9   1   6   12.00    1.00
  -9   1   5    1.60    0.50
  -9   1   4   97.19    1.70
  -9   1   3  128.69    2.20
  -9   1   2   63.99    1.50
  -9   1   1    8.20    0.60
  -9   1   0   23.30    0.90
  -9   1  -1   50.29    1.90
  -9   1  -2   53.99    1.90
  -9   1  -3   10.50    1.60
  -9   1  -4   24.80    1.30
  -9   1  -5    1.00    0.80
  -9   1  -6   63.59    2.40
  -9   1  -7    1.10    0.90
  -9   1  -8  189.98    4.30
  -9   1  -9   14.20    2.00
 -10   0  13    0.00    2.80
 -10   0  12    1.60    4.60
 -10   0  11    3.80    2.80
 -10   0  10   59.69    3.70
 -10   0   9    0.50    1.50
 -10   0   8  115.39    3.30
 -10   0   7    0.30    0.50
 -10   0   6  217.08    3.20
 -10   0   5    1.10    0.50
 -10   0   4  164.88    2.40
 -10   0   3    0.70    0.40
 -10   0   2    3.70    0.50
 -10   0   1    0.50    0.40
 -10   0   0 1022.90    8.70
 -10   0  -1    1.20    0.70
 -10   0  -2  159.58    2.90
 -10   0  -3    0.90    0.70
 -10   0  -4  186.38    3.70
 -10   0  -5    2.50    0.90
 -10   0  -6    4.10    1.20
 -10   0  -7    1.60    0.90
 -10   0  -8  239.78    5.40
 -10   0  -9    1.00    1.40
 -11  -1  13    9.20    3.00
 -11  -1  12    0.00    8.60
 -11  -1  11    0.00    5.60
 -11  -1  10  183.58    7.90
 -11  -1   9   24.30    2.20
 -11  -1   8   88.89    3.20
 -11  -1   7    7.00    0.70
 -11  -1   6  137.19    2.10
 -11  -1   5   81.69    1.60
 -11  -1   4   15.40    0.80
 -11  -1   3    3.00    0.50
 -11  -1   2   41.20    1.30
 -11  -1   1  181.78    2.70
 -11  -1   0  145.19    2.40
 -11  -1  -1  214.98    3.20
 -11  -1  -2   52.89    1.90
 -11  -1  -3    1.90    1.00
 -11  -1  -4   58.59    2.10
 -11  -1  -5   13.40    1.40
 -11  -1  -6   24.20    1.80
 -11  -1  -7   94.19    3.50
 -11  -1  -8   54.39    3.40
 -12  -2  12    0.00    7.20
 -12  -2  11    0.00   70.69
 -12  -2  10   81.89    7.70
 -12  -2   9  131.59    7.80
 -12  -2   8    4.10    0.90
 -12  -2   7  226.58    3.70
 -12  -2   6    1.00    0.50
 -12  -2   5    1.20    0.50
 -12  -2   4   65.99    1.60
 -12  -2   3   20.10    1.10
 -12  -2   2    4.60    0.60
 -12  -2   1  215.58    3.20
 -12  -2   0   11.00    0.80
 -12  -2  -1    4.20    0.70
 -12  -2  -2   58.09    1.90
 -12  -2  -3   49.90    2.00
 -12  -2  -4   17.10    1.40
 -12  -2  -5   11.70    1.50
 -12  -2  -6   29.00    5.50
 -12  -2  -7   26.00    8.90
 -13  -3  12    0.00    6.10
 -13  -3  11   51.29    5.80
 -13  -3  10    0.00    5.50
 -13  -3   9    2.70    1.50
 -13  -3   8    9.90    1.30
 -13  -3   7   75.49    2.00
 -13  -3   6    5.30    0.70
 -13  -3   5   83.59    1.90
 -13  -3   4    3.60    0.70
 -13  -3   3  118.29    2.40
 -13  -3   2    1.30    0.60
 -13  -3   1    2.00    0.60
 -13  -3   0    9.70    0.90
 -13  -3  -1   92.19    2.40
 -13  -3  -2    2.70    0.90
 -13  -3  -3   22.00    1.90
 -13  -3  -4    5.00    1.10
 -13  -3  -5  110.89    4.00
 -13  -3  -6    0.00    5.20
 -13  -3  -7    5.50    2.90
 -14  -4  11    1.40   19.50
 -14  -4  10    0.00    4.90
 -14  -4   9  134.49    4.20
 -14  -4   8    7.80    1.20
 -14  -4   7    6.60    0.90
 -14  -4   6    2.20    0.80
 -14  -4   5   18.50    1.20
 -14  -4   4   35.10    1.60
 -14  -4   3  156.08    3.40
 -14  -4   2  218.58    4.00
 -14  -4   1    1.30    0.70
 -14  -4   0   74.39    2.50
 -14  -4  -1   38.10    2.00
 -14  -4  -2    9.60    1.60
 -14  -4  -3    8.40    1.50
 -14  -4  -4   22.20    2.10
 -14  -4  -5   20.40    3.50
 -14  -4  -6   12.80    4.90
 -15  -5  11    0.20    2.80
 -15  -5  10   13.40    4.30
 -15  -5   9   36.40    3.90
 -15  -5   8   10.20    1.80
 -15  -5   7   41.30    1.60
 -15  -5   6    0.80    0.90
 -15  -5   5    2.10    0.90
 -15  -5   4  236.08    4.60
 -15  -5   3   22.40    1.70
 -15  -5   2    6.80    1.30
 -15  -5   1   41.70    1.90
 -15  -5   0  107.59    3.30
 -15  -5  -1   16.30    2.30
 -15  -5  -2   16.10    2.90
 -15  -5  -3   14.70    2.40
 -15  -5  -4   49.40    3.70
 -15  -5  -5    1.90    2.30
 -16  -6  10   15.10    5.00
 -16  -6   9    1.40    2.70
 -16  -6   8    4.50    1.60
 -16  -6   7    0.40    1.00
 -16  -6   6   36.40    1.60
 -16  -6   5    8.30    1.20
 -16  -6   4  161.98    3.20
 -16  -6   3    1.70    1.00
 -16  -6   2  159.08    3.30
 -16  -6   1    1.80    1.30
 -16  -6   0    1.50    1.60
 -16  -6  -1    5.60    4.80
 -16  -6  -2  166.38    6.10
 -16  -6  -3    2.10    2.20
 -16  -6  -4    3.60    2.60
 -17  -7   9    2.80    2.30
 -17  -7   8    2.90    1.80
 -17  -7   7   69.29    3.30
 -17  -7   6   31.70    1.90
 -17  -7   5   78.89    3.10
 -17  -7   4   16.30    1.50
 -17  -7   3    2.80    1.30
 -17  -7   2   46.60    2.40
 -17  -7   1    5.90    2.30
 -17  -7   0    2.20    2.20
 -17  -7  -1   16.10    4.10
 -17  -7  -2   38.30    4.00
 -18  -8   8    4.30    6.20
 -18  -8   7  107.39    4.90
 -18  -8   6    3.40    3.60
 -18  -8   5   36.10    2.80
 -18  -8   4    7.80    2.20
 -18  -8   3   19.30    1.90
 -18  -8   2   19.70    1.90
 -18  -8   1    6.30    2.40
 -18  -8   0    1.80    2.90
 -19  -9   5   12.70    9.40
 -19  -9   4    8.90    4.90
 -19  -9   3   14.20    2.10
  10  22   1    3.00    3.00
  10  22   0   74.39    3.90
  10  22  -1    9.90    2.00
  10  22  -2    5.10    2.30
  10  22  -3   11.30    2.30
  10  22  -4  107.79    4.90
  10  22  -5   35.60    4.70
   9  21   3   33.40    3.20
   9  21   2   19.30    3.60
   9  21   1   30.10    3.10
   9  21   0   47.70    2.60
   9  21  -1   16.00    1.80
   9  21  -2    1.90    1.50
   9  21  -3   64.29    3.10
   9  21  -4   14.90    2.20
   9  21  -5    2.40    1.90
   9  21  -6    2.90    2.50
   9  21  -7    1.10    9.80
   8  20   5   48.90    2.90
   8  20   4    9.70    1.80
   8  20   3   38.70    2.30
   8  20   2    2.10    1.70
   8  20   1   85.29    2.70
   8  20   0   16.70    1.50
   8  20  -1    7.10    1.20
   8  20  -2    6.10    1.80
   8  20  -3   53.39    3.30
   8  20  -4    5.50    1.30
   8  20  -5    4.30    1.40
   8  20  -6   33.20    5.00
   8  20  -7   25.60    6.10
   8  20  -8    9.10    2.90
   7  19   6    3.10    1.50
   7  19   5    1.90    1.90
   7  19   4   20.70    2.90
   7  19   3   20.90    1.40
   7  19   2   22.20    1.40
   7  19   1   28.10    1.60
   7  19   0    7.50    1.20
   7  19  -1   91.29    2.90
   7  19  -2    9.60    1.30
   7  19  -3   65.89    3.10
   7  19  -4    2.90    1.10
   7  19  -5   21.80    1.50
   7  19  -6    7.70    2.00
   7  19  -7   31.50    3.00
   7  19  -8    5.30    2.60
   7  19  -9   84.99    5.80
   6  18   7   48.60    2.30
   6  18   6   19.30    2.40
   6  18   5    4.30    2.10
   6  18   4   62.19    2.50
   6  18   3   32.00    1.70
   6  18   2  113.49    2.70
   6  18   1   18.70    1.70
   6  18   0  187.78    4.80
   6  18  -1  118.89    3.60
   6  18  -2  107.69    2.70
   6  18  -3   17.30    1.20
   6  18  -4    3.10    1.00
   6  18  -5   90.29    2.70
   6  18  -6   91.69    3.00
   6  18  -7    3.60    1.70
   6  18  -8    5.20    2.20
   6  18  -9    0.40    1.90
   6  18 -10   21.40    3.90
   5  17   8  115.29    3.20
   5  17   7    3.40    1.50
   5  17   6    0.00    3.30
   5  17   5    3.90    2.60
   5  17   4    1.50    1.40
   5  17   3   41.70    1.80
   5  17   2   12.80    1.10
   5  17   1   13.10    1.50
   5  17   0  400.76    6.60
   5  17  -1    8.40    1.30
   5  17  -2  130.89    2.50
   5  17  -3    3.30    0.70
   5  17  -4  159.58    3.60
   5  17  -5   44.40    2.60
   5  17  -6    1.60    0.80
   5  17  -7    1.90    0.90
   5  17  -8   88.29    2.50
   5  17  -9    1.80    1.30
   5  17 -10    2.20    2.10
   4  16   9   52.19    3.10
   4  16   8   34.00    2.40
   4  16   7   37.80    2.10
   4  16   6   29.70    3.10
   4  16   5  206.98    6.90
   4  16   4   28.60    2.10
   4  16   3   12.60    1.10
   4  16   2  151.18    2.40
   4  16   1   58.09    2.10
   4  16   0  185.98    3.40
   4  16  -1   86.39    2.00
   4  16  -2   92.49    1.80
   4  16  -3    8.80    0.70
   4  16  -4   74.09    2.00
   4  16  -5   74.39    2.20
   4  16  -6   44.70    1.60
   4  16  -7   77.99    2.20
   4  16  -8  133.39    2.60
   4  16  -9    3.50    1.20
   4  16 -10    4.60    1.70
   3  15   9  183.28    6.00
   3  15   8    1.90    1.80
   3  15   7   33.10    1.90
   3  15   6   17.90    6.20
   3  15   5  216.08    4.90
   3  15   4  124.49    2.80
   3  15   3   92.49    1.80
   3  15   2  318.17    3.60
   3  15   1  324.47    3.60
   3  15   0   61.59    1.50
   3  15  -1  189.18    2.80
   3  15  -2    2.60    0.40
   3  15  -3  367.26    4.00
   3  15  -4   91.49    1.70
   3  15  -5   36.20    1.20
   3  15  -6   21.40    1.30
   3  15  -7  216.98    3.60
   3  15  -8    1.50    0.80
   3  15  -9    3.80    1.20
   3  15 -10   25.00    3.60
   3  15 -11    2.80    1.80
   2  14  10   15.00    2.80
   2  14   9   60.79    4.60
   2  14   8    1.00    1.10
   2  14   7   93.09    2.90
   2  14   6    0.00    5.30
   2  14   5    3.70    1.60
   2  14   4    1.00    0.50
   2  14   3  625.84    5.80
   2  14   2   75.19    1.40
   2  14   1  103.89    1.90
   2  14   0    7.60    0.60
   2  14  -1  227.08    2.90
   2  14  -2    2.10    0.40
   2  14  -3  239.08    3.00
   2  14  -4    1.40    0.40
   2  14  -5   30.00    1.10
   2  14  -6   92.29    2.20
   2  14  -7    8.40    1.00
   2  14  -8   16.80    1.00
   2  14  -9   73.39    2.90
   2  14 -10   15.90    3.70
   2  14 -11   15.20    5.20
   1  13  11   37.50    2.80
   1  13  10   13.40    1.50
   1  13   9    1.40    1.10
   1  13   8   15.20    1.20
   1  13   7   60.29    2.20
   1  13   6  114.49    2.70
   1  13   5    9.60    0.90
   1  13   4   44.30    1.30
   1  13   3  634.74    5.80
   1  13   2   89.99    1.50
   1  13   1  117.39    1.90
   1  13   0  138.09    2.00
   1  13  -1  572.84    5.20
   1  13  -2   15.00    0.70
   1  13  -3  118.39    2.00
   1  13  -4  182.88    2.40
   1  13  -5   67.79    1.50
   1  13  -6   50.89    1.60
   1  13  -7   26.90    1.50
   1  13  -8  108.59    2.60
   1  13  -9  113.89    2.80
   1  13 -10   26.70    2.30
   1  13 -11    2.90    2.30
   0  12  11    6.00    3.40
   0  12  10   42.50    2.80
   0  12   9    3.70    1.00
   0  12   8   55.49    1.90
   0  12   7   87.19    2.00
   0  12   6    0.80    0.50
   0  12   5   87.29    1.60
   0  12   4  613.84    6.40
   0  12   3   36.30    1.00
   0  12   2   62.69    1.20
   0  12   1    0.50    0.30
   0  12   0 1082.19    8.80
   0  12  -1    0.90    0.30
   0  12  -2   58.79    1.20
   0  12  -3   36.10    1.10
   0  12  -4  587.54    5.30
   0  12  -5   83.79    1.50
   0  12  -6    2.50    0.80
   0  12  -7   81.49    2.30
   0  12  -8   45.00    2.40
   0  12  -9    3.50    1.00
   0  12 -10   40.80    2.20
   0  12 -11    4.80    2.20
  -1  11  11    5.40    1.60
  -1  11  10   65.89    3.20
  -1  11   9    8.20    1.40
  -1  11   8   58.89    1.70
  -1  11   7   22.80    1.00
  -1  11   6    8.50    0.60
  -1  11   5   51.69    1.30
  -1  11   4  366.56    4.80
  -1  11   3    1.60    0.60
  -1  11   2  646.54   10.50
  -1  11   1  142.59    2.40
  -1  11   0    1.30    0.30
  -1  11  -1   17.70    0.90
  -1  11  -2  217.18    2.60
  -1  11  -3   28.30    1.00
  -1  11  -4  481.25    4.90
  -1  11  -5   18.20    0.80
  -1  11  -6   97.69    1.90
  -1  11  -7   31.30    1.50
  -1  11  -8   74.19    2.50
  -1  11  -9    3.30    0.90
  -1  11 -10   12.20    1.80
  -1  11 -11    5.00    1.90
  -2  10  12    0.80    1.50
  -2  10  11    9.80    1.50
  -2  10  10   58.29    2.60
  -2  10   9   15.70    1.50
  -2  10   8    5.20    0.90
  -2  10   7   14.30    0.80
  -2  10   6  253.07    3.10
  -2  10   5  183.68    2.20
  -2  10   4    3.90    0.50
  -2  10   3   73.49    2.90
  -2  10   2  344.97    6.70
  -2  10   1  269.07    4.80
  -2  10   0    3.00    0.40
  -2  10  -1  126.99    2.00
  -2  10  -2   42.80    1.10
  -2  10  -3  209.38    2.70
  -2  10  -4   58.99    1.50
  -2  10  -5    2.20    0.40
  -2  10  -6  199.88    2.80
  -2  10  -7   25.50    1.40
  -2  10  -8    4.30    0.90
  -2  10  -9    1.10    0.90
  -2  10 -10   52.99    2.10
  -2  10 -11   53.79    2.40
  -3   9  12    2.30    3.00
  -3   9  11   93.89    3.70
  -3   9  10   18.10    1.80
  -3   9   9    7.30    2.50
  -3   9   8   17.20    1.40
  -3   9   7  289.27    4.50
  -3   9   6   24.90    1.00
  -3   9   5   18.30    0.70
  -3   9   4   61.79    1.20
  -3   9   3  927.21   18.80
  -3   9   2  346.67    7.40
  -3   9   1  224.48    4.50
  -3   9   0  401.36    4.70
  -3   9  -1  282.67    3.40
  -3   9  -2   38.30    1.00
  -3   9  -3  154.08    2.20
  -3   9  -4   24.60    1.00
  -3   9  -5   62.09    1.50
  -3   9  -6    1.40    0.50
  -3   9  -7   82.29    2.30
  -3   9  -8   14.30    1.30
  -3   9  -9  124.29    2.90
  -3   9 -10    2.50    1.30
  -3   9 -11   79.29    3.20
  -4   8  12    7.90    2.80
  -4   8  11  183.68    8.10
  -4   8  10   10.60    3.30
  -4   8   9    0.00    4.50
  -4   8   8  122.49    4.50
  -4   8   7  299.67    4.60
  -4   8   6   60.69    1.60
  -4   8   5  117.29    1.70
  -4   8   4    6.90    0.50
  -4   8   3  324.57    4.40
  -4   8   2  134.69    2.40
  -4   8   1   29.60    1.20
  -4   8   0   23.70    0.90
  -4   8  -1    5.80    0.50
  -4   8  -2  133.99    2.00
  -4   8  -3   58.59    1.30
  -4   8  -4    0.40    0.40
  -4   8  -5  174.38    2.40
  -4   8  -6   36.40    1.30
  -4   8  -7   12.90    1.10
  -4   8  -8    0.30    0.90
  -4   8  -9  160.98    4.50
  -4   8 -10   13.60   10.40
  -4   8 -11    1.80    1.50
  -5   7  13   20.70    4.60
  -5   7  12   12.90    2.90
  -5   7  11   64.69    4.10
  -5   7  10   10.30    6.70
  -5   7   9    7.40    3.00
  -5   7   7   46.00    1.50
  -5   7   6    8.30    0.70
  -5   7   5   96.69    1.50
  -5   7   4  533.65    5.70
  -5   7   3  166.08    2.30
  -5   7   2  939.21    8.50
  -5   7   1   69.39    1.30
  -5   7   0  175.48    2.30
  -5   7  -1   24.70    0.90
  -5   7  -2   65.79    1.40
  -5   7  -3  162.38    2.30
  -5   7  -4  285.67    3.40
  -5   7  -5    1.00    0.50
  -5   7  -6    0.90    0.80
  -5   7  -7    1.20    0.70
  -5   7  -8   87.29    3.80
  -5   7  -9    4.20    2.30
  -5   7 -10    3.20    3.70
  -5   7 -11    2.00    1.60
  -6   6  13    4.30    3.40
  -6   6  12   81.39    4.80
  -6   6  11   15.50    1.90
  -6   6  10   93.39    4.90
  -6   6   9   10.20    1.60
  -6   6   8   66.29    2.10
  -6   6   7    2.50    0.60
  -6   6   6  475.15    6.20
  -6   6   5  137.79    2.20
  -6   6   4    1.30    0.30
  -6   6   3    3.00    0.40
  -6   6   2 1131.29    9.60
  -6   6   1    4.30    0.40
  -6   6   0  435.86    4.60
  -6   6  -1  201.88    2.80
  -6   6  -2  133.59    2.10
  -6   6  -3    4.70    0.50
  -6   6  -4  321.17    3.80
  -6   6  -5  115.49    2.10
  -6   6  -6  190.28    3.20
  -6   6  -7    1.10    0.70
  -6   6  -8    5.70    1.90
  -6   6  -9    1.80    1.80
  -6   6 -10    3.40    2.50
  -7   5  13   12.10   11.90
  -7   5  12   13.30    1.70
  -7   5  11   65.99    2.50
  -7   5  10  167.78    4.00
  -7   5   9   23.10    1.50
  -7   5   8   60.89    2.10
  -7   5   7   27.70    1.30
  -7   5   6  251.07    3.80
  -7   5   5   31.20    1.00
  -7   5   4   46.80    0.90
  -7   5   3   41.30    1.00
  -7   5   2  637.04    6.20
  -7   5   1    3.50    0.50
  -7   5   0    7.30    0.70
  -7   5  -1   17.50    0.80
  -7   5  -2  414.46    5.50
  -7   5  -3  139.29    2.80
  -7   5  -4   35.20    1.50
  -7   5  -5   34.90    1.30
  -7   5  -6   45.30    1.80
  -7   5  -7   11.50    1.30
  -7   5  -8   10.70    1.60
  -7   5  -9   11.00    4.70
  -7   5 -10   68.39    3.80
  -8   4  13    0.40    2.00
  -8   4  12    3.00    1.50
  -8   4  11  156.48    3.60
  -8   4  10   38.40    2.00
  -8   4   9   11.80    1.30
  -8   4   8  339.37    5.70
  -8   4   7    9.90    1.00
  -8   4   6  345.47    4.40
  -8   4   5  124.19    1.90
  -8   4   4    2.00    0.30
  -8   4   3  174.98    2.20
  -8   4   2  373.26    4.00
  -8   4   1   81.39    1.50
  -8   4   0    2.90    0.50
  -8   4  -1  617.14    6.70
  -8   4  -2   65.39    3.10
  -8   4  -3  102.59    2.80
  -8   4  -4    2.40    0.80
  -8   4  -5   34.90    1.40
  -8   4  -6    2.20    0.90
  -8   4  -7    5.50    1.40
  -8   4  -8    1.90    0.90
  -8   4  -9   15.30    2.20
  -8   4 -10    4.00    2.20
  -9   3  13    3.60    2.00
  -9   3  12    0.90    1.50
  -9   3  11   25.60    1.90
  -9   3  10    0.50    1.70
  -9   3   9   40.20    2.00
  -9   3   8  107.69    2.60
  -9   3   7   22.10    1.40
  -9   3   6   86.19    2.00
  -9   3   5  103.39    1.80
  -9   3   4    6.90    0.50
  -9   3   3   99.59    1.80
  -9   3   2   51.09    1.30
  -9   3   1  263.87    3.30
  -9   3   0   11.00    0.70
  -9   3  -1  459.25    5.30
  -9   3  -2   43.10    2.30
  -9   3  -3    8.10    1.50
  -9   3  -4   20.50    1.20
  -9   3  -5  103.19    2.70
  -9   3  -6    2.20    0.90
  -9   3  -7   15.50    1.40
  -9   3  -8    1.40    1.30
  -9   3  -9  200.88    5.10
 -10   2  13   24.80    4.20
 -10   2  12    3.30    4.90
 -10   2  11   13.30    2.10
 -10   2  10   24.90    2.50
 -10   2   9   17.70    1.90
 -10   2   8   36.80    1.90
 -10   2   7   33.50    1.40
 -10   2   6   34.90    1.70
 -10   2   5  203.58    2.80
 -10   2   4   19.30    1.00
 -10   2   3  102.29    1.90
 -10   2   2    1.70    0.40
 -10   2   1  356.06    4.10
 -10   2   0  116.79    2.20
 -10   2  -1   42.00    1.60
 -10   2  -2   85.79    2.50
 -10   2  -3   65.09    2.20
 -10   2  -4   75.19    2.20
 -10   2  -5   34.90    1.90
 -10   2  -6   11.00    1.40
 -10   2  -7  168.18    3.50
 -10   2  -8   41.80    2.50
 -10   2  -9   48.60    2.50
 -11   1  13    5.50    2.30
 -11   1  12    3.10    4.00
 -11   1  11    2.80    3.30
 -11   1  10  153.08    5.50
 -11   1   9   25.50    2.00
 -11   1   8   90.39    2.90
 -11   1   7    8.30    0.70
 -11   1   6  135.49    2.30
 -11   1   5   80.19    1.60
 -11   1   4   15.40    0.80
 -11   1   3    2.80    0.60
 -11   1   2   40.10    1.30
 -11   1   1  191.68    2.80
 -11   1   0  142.69    2.40
 -11   1  -1  212.68    3.30
 -11   1  -2   47.10    1.80
 -11   1  -3    0.70    0.60
 -11   1  -4   56.09    2.10
 -11   1  -5   12.80    1.30
 -11   1  -6   22.00    2.00
 -11   1  -7   98.39    3.30
 -11   1  -8   54.49    3.30
 -12   0  12   24.40  115.19
 -12   0  11    0.00    4.00
 -12   0  10   36.80    2.90
 -12   0   9    0.00    1.10
 -12   0   8   68.89    2.30
 -12   0   7    0.90    0.60
 -12   0   6  185.08    2.60
 -12   0   5    1.00    0.50
 -12   0   4    6.00    0.60
 -12   0   3    0.30    0.50
 -12   0   2  142.29    2.50
 -12   0   1    1.00    0.50
 -12   0   0   19.60    1.00
 -12   0  -1    0.40    0.50
 -12   0  -2   10.00    1.10
 -12   0  -3    1.60    1.00
 -12   0  -4   18.50    1.50
 -12   0  -5    3.30    1.70
 -12   0  -6   80.79    3.70
 -12   0  -7    0.00    2.40
 -13  -1  12   33.10    6.30
 -13  -1  11    6.20    8.50
 -13  -1  10   49.60    7.40
 -13  -1   9    3.90    1.60
 -13  -1   8   23.20    1.40
 -13  -1   7   36.60    1.40
 -13  -1   6   23.50    1.00
 -13  -1   5   21.20    1.00
 -13  -1   4  193.98    3.10
 -13  -1   3   99.59    2.20
 -13  -1   2   90.89    2.10
 -13  -1   1   57.59    1.60
 -13  -1   0    0.60    0.60
 -13  -1  -1  114.29    2.40
 -13  -1  -2   30.40    1.80
 -13  -1  -3    2.80    1.30
 -13  -1  -4    2.70    0.90
 -13  -1  -5    4.70    2.00
 -13  -1  -6   98.39    5.20
 -13  -1  -7    8.60    2.60
 -14  -2  12   12.10    4.90
 -14  -2  11   44.60    6.50
 -14  -2  10    0.00    4.30
 -14  -2   9    0.30    1.50
 -14  -2   8  215.78    4.40
 -14  -2   7   38.10    1.50
 -14  -2   6   19.00    1.10
 -14  -2   5  188.68    3.30
 -14  -2   4   75.29    2.10
 -14  -2   3   71.59    2.10
 -14  -2   2    6.80    0.90
 -14  -2   1    3.60    0.70
 -14  -2   0   35.90    1.70
 -14  -2  -1  135.89    3.00
 -14  -2  -2  173.18    4.20
 -14  -2  -3   24.20    1.70
 -14  -2  -4   18.60    2.10
 -14  -2  -5   41.30    6.40
 -14  -2  -6    2.00    2.60
 -15  -3  11   28.80    6.30
 -15  -3  10    9.30    4.20
 -15  -3   9  123.89    4.80
 -15  -3   8    7.10    1.20
 -15  -3   7    2.80    0.90
 -15  -3   6   29.80    1.50
 -15  -3   5  146.29    3.40
 -15  -3   4    2.00    1.10
 -15  -3   3   19.80    1.60
 -15  -3   2   28.10    1.60
 -15  -3   1    4.20    1.00
 -15  -3   0   35.40    2.20
 -15  -3  -1   57.09    2.80
 -15  -3  -2    2.60    1.30
 -15  -3  -3   58.49    3.00
 -15  -3  -4    2.90    2.60
 -15  -3  -5   18.40    4.60
 -16  -4  10    0.00    3.90
 -16  -4   9   45.60    3.70
 -16  -4   8    1.90    1.10
 -16  -4   7    1.70    1.20
 -16  -4   6    8.50    1.00
 -16  -4   5   48.60    1.90
 -16  -4   4   31.50    1.90
 -16  -4   3    2.40    1.10
 -16  -4   2   34.10    1.70
 -16  -4   1   37.40    2.10
 -16  -4   0   18.00    1.90
 -16  -4  -1   32.00    2.80
 -16  -4  -2   33.80    3.10
 -16  -4  -3   67.99    7.20
 -16  -4  -4   19.30    3.20
 -17  -5  10   15.00    5.50
 -17  -5   9    2.60    2.30
 -17  -5   8   22.90    2.00
 -17  -5   7   14.30    1.60
 -17  -5   6   83.59    2.50
 -17  -5   5    7.60    1.20
 -17  -5   4    2.40    1.10
 -17  -5   3  119.59    3.00
 -17  -5   2   96.29    2.90
 -17  -5   1    1.00    1.60
 -17  -5   0    0.70    1.70
 -17  -5  -1   17.00    5.20
 -17  -5  -2   90.99    5.10
 -17  -5  -3    7.40    3.20
 -18  -6   8    8.00    2.10
 -18  -6   7    3.50    2.80
 -18  -6   6   67.59    3.10
 -18  -6   5    7.70    2.10
 -18  -6   4   15.50    1.80
 -18  -6   3    1.60    1.40
 -18  -6   2   49.80    2.60
 -18  -6   1    2.50    2.60
 -18  -6   0    1.90    2.30
 -18  -6  -1    4.50    1.90
 -19  -7   6    1.10    1.80
 -19  -7   5    1.60    2.20
 -19  -7   4   21.00    2.90
 -19  -7   3    3.60    2.00
 -19  -7   2   13.10    3.60
 -19  -7   1    2.90    2.10
   9  23   1    3.40    3.50
   9  23   0   34.40    2.70
   9  23  -1    1.30    5.70
   9  23  -2   16.60    2.40
   9  23  -3    3.20    2.10
   9  23  -4   94.59    5.10
   9  23  -5    5.60    3.40
   8  22   3    4.70    5.60
   8  22   2   24.00    4.00
   8  22   1    5.00    3.30
   8  22   0    9.50    1.80
   8  22  -1    2.10    1.30
   8  22  -2   11.80    2.30
   8  22  -3    9.20    3.00
   8  22  -4   28.50   13.40
   8  22  -5   10.90    2.50
   8  22  -6   44.60    6.70
   8  22  -7   26.90    3.40
   7  21   5   13.80    2.60
   7  21   4    1.90    1.90
   7  21   3   71.39    3.00
   7  21   2    2.80    1.20
   7  21   1    1.50    1.20
   7  21   0    1.10    1.50
   7  21  -1   20.70    3.00
   7  21  -2    7.60    1.50
   7  21  -3    4.80    1.90
   7  21  -4   10.30    1.40
   7  21  -5   23.60    2.50
   7  21  -6   22.30    4.10
   7  21  -7   66.19    5.70
   7  21  -8    8.00    2.90
   6  20   6    3.20    2.00
   6  20   5    6.60    2.40
   6  20   4   50.69    2.60
   6  20   3   42.90    1.90
   6  20   2    3.20    1.10
   6  20   1    4.80    1.50
   6  20   0    2.30    2.30
   6  20  -1   82.99    3.30
   6  20  -2   16.50    1.40
   6  20  -3   45.40    2.40
   6  20  -4    3.80    1.20
   6  20  -5  130.59    3.40
   6  20  -6    3.60    2.00
   6  20  -7    3.00    2.30
   6  20  -8   12.90    5.60
   6  20  -9   63.09    4.60
   5  19   7   39.20    2.90
   5  19   6    1.20    2.80
   5  19   5    3.50    2.40
   5  19   4  137.29    3.40
   5  19   3    2.80    1.00
   5  19   2    3.90    0.90
   5  19   1   25.40    2.60
   5  19   0   62.59    3.10
   5  19  -1  177.28    4.30
   5  19  -2    1.90    0.80
   5  19  -3   59.39    2.10
   5  19  -4   16.50    1.60
   5  19  -5   87.69    3.40
   5  19  -6    1.20    1.00
   5  19  -7   19.40    1.70
   5  19  -8    2.20    1.50
   5  19  -9    0.00    2.20
   4  18   8   98.09    3.10
   4  18   7    4.40    1.90
   4  18   6    7.40    3.30
   4  18   5    6.90    2.80
   4  18   4    2.70    1.40
   4  18   3   15.40    1.10
   4  18   2   87.49    2.50
   4  18   1  152.38    5.30
   4  18   0   44.90    2.40
   4  18  -1   35.60    1.90
   4  18  -2  196.28    3.00
   4  18  -3   75.39    2.40
   4  18  -4   30.30    1.70
   4  18  -5   18.10    1.20
   4  18  -6   26.10    1.40
   4  18  -7   11.50    1.10
   4  18  -8   81.49    3.10
   4  18  -9    0.20    1.60
   4  18 -10    6.60    1.80
   3  17   9    4.40    2.80
   3  17   8   37.20    2.20
   3  17   7    4.50    2.60
   3  17   6   67.49    3.20
   3  17   5    5.70    3.80
   3  17   4   32.50    1.80
   3  17   3   13.00    0.90
   3  17   2  163.38    2.80
   3  17   1    5.40    0.80
   3  17   0   74.09    2.10
   3  17  -1   34.80    1.30
   3  17  -2  376.26    4.40
   3  17  -3   26.70    1.00
   3  17  -4    3.20    0.70
   3  17  -5    1.00    0.70
   3  17  -6   86.49    2.60
   3  17  -7    2.10    0.80
   3  17  -8   51.79    2.00
   3  17  -9    0.20    1.30
   3  17 -10    3.60    3.40
   2  16   9   64.59    4.60
   2  16   8    8.80    1.40
   2  16   7   66.09    3.20
   2  16   6  415.26    8.90
   2  16   5    7.90    1.70
   2  16   4   33.40    1.40
   2  16   3    3.60    0.50
   2  16   2   76.19    1.60
   2  16   1   74.39    1.70
   2  16   0    1.80    0.50
   2  16  -1  214.68    3.20
   2  16  -2   31.90    1.10
   2  16  -3    1.40    0.50
   2  16  -4   17.90    0.80
   2  16  -5  133.89    2.90
   2  16  -6  176.58    3.30
   2  16  -7    4.80    0.90
   2  16  -8    4.20    0.90
   2  16  -9   20.70    3.60
   2  16 -10    5.90    8.40
   1  15  10    3.40    2.60
   1  15   9    1.10    1.10
   1  15   8    2.60    0.90
   1  15   7   33.90    1.90
   1  15   6    1.50    2.40
   1  15   5  104.29    2.40
   1  15   4   75.19    1.70
   1  15   3  175.28    2.50
   1  15   2    9.40    0.70
   1  15   1   39.50    1.20
   1  15   0  118.19    2.00
   1  15  -1  210.98    2.70
   1  15  -2  260.97    3.10
   1  15  -3  248.78    3.00
   1  15  -4   51.39    1.30
   1  15  -5  245.98    3.40
   1  15  -6    7.60    1.20
   1  15  -7   80.99    2.30
   1  15  -8    2.90    0.80
   1  15  -9   93.39    3.40
   1  15 -10   13.90    4.20
   0  14  11   32.30    2.80
   0  14  10    0.70    1.10
   0  14   9   27.20    1.70
   0  14   8    8.30    1.40
   0  14   7   67.59    2.10
   0  14   6   37.00    1.60
   0  14   5  107.59    2.20
   0  14   4    0.90    0.60
   0  14   3  332.17    3.60
   0  14   2  201.98    2.70
   0  14   1  133.99    2.00
   0  14   0    0.70    0.40
   0  14  -1  132.09    1.90
   0  14  -2  202.38    3.00
   0  14  -3  330.17    3.90
   0  14  -4    1.20    0.50
   0  14  -5  103.29    2.00
   0  14  -6   39.30    1.80
   0  14  -7   60.39    2.20
   0  14  -8    6.20    0.80
   0  14  -9   25.10    1.80
   0  14 -10    3.50    2.00
   0  14 -11   23.90    2.90
  -1  13  11    6.60    6.50
  -1  13  10   31.10    2.40
  -1  13   9  122.49    2.70
  -1  13   8  114.69    2.60
  -1  13   7   29.70    1.30
  -1  13   6   53.59    1.60
  -1  13   5   68.79    1.70
  -1  13   4  190.38    3.20
  -1  13   3  117.89    2.40
  -1  13   2   15.60    1.00
  -1  13   1  593.34    5.80
  -1  13   0  140.59    2.10
  -1  13  -1  113.29    2.00
  -1  13  -2   88.79    1.80
  -1  13  -3  629.54    7.50
  -1  13  -4   39.90    1.20
  -1  13  -5    7.90    0.80
  -1  13  -6  109.29    2.30
  -1  13  -7   56.79    1.90
  -1  13  -8   11.40    1.00
  -1  13  -9    3.00    1.20
  -1  13 -10   10.20    2.20
  -1  13 -11   30.50    3.00
  -2  12  11   15.70    1.80
  -2  12  10   46.60    2.20
  -2  12   9   28.00    1.90
  -2  12   8   22.30    1.20
  -2  12   7   30.80    1.20
  -2  12   6    1.90    0.50
  -2  12   5  114.59    2.00
  -2  12   4   10.40   26.10
  -2  12   3   82.59    4.30
  -2  12   2  472.25    8.60
  -2  12   1   61.99    1.80
  -2  12   0  141.49    2.10
  -2  12  -1  134.09    2.10
  -2  12  -2  457.45    4.80
  -2  12  -3  259.27    3.70
  -2  12  -4   97.79    1.80
  -2  12  -5   60.19    1.50
  -2  12  -6    1.20    0.80
  -2  12  -7    7.00    1.30
  -2  12  -8    8.80    1.20
  -2  12  -9    1.70    1.00
  -2  12 -10  146.39    3.60
  -2  12 -11    0.50    1.70
  -3  11  12    8.00    1.90
  -3  11  11    1.80    1.30
  -3  11  10   80.99    2.50
  -3  11   9    1.70    2.10
  -3  11   8  123.99    3.00
  -3  11   7    4.00    0.70
  -3  11   6  347.17    4.10
  -3  11   5   24.70    0.90
  -3  11   4  148.09    8.00
  -3  11   3    5.90    1.60
  -3  11   2  376.76    6.50
  -3  11   1  629.64    9.00
  -3  11   0   17.20    0.80
  -3  11  -1  267.37    3.60
  -3  11  -2 1060.89    9.10
  -3  11  -3    1.30    0.40
  -3  11  -4   24.80    1.00
  -3  11  -5    0.70    0.50
  -3  11  -6  138.59    2.60
  -3  11  -7    5.50    0.90
  -3  11  -8    3.70    1.00
  -3  11  -9   28.20    1.80
  -3  11 -10   60.69    2.50
  -3  11 -11    6.00    1.60
  -4  10  12   62.69    7.40
  -4  10  11   31.80    2.40
  -4  10  10    3.00    3.60
  -4  10   9   16.00    2.70
  -4  10   8   48.30    1.80
  -4  10   7  343.47    6.70
  -4  10   6   38.80    1.20
  -4  10   5   14.20    0.70
  -4  10   4  171.08    2.50
  -4  10   3  202.48    4.00
  -4  10   2  248.58    5.90
  -4  10   1  460.35    6.70
  -4  10   0    0.70    0.40
  -4  10  -1    8.80    0.60
  -4  10  -2   24.40    0.90
  -4  10  -3    9.10    0.70
  -4  10  -4   98.59    1.90
  -4  10  -5   51.19    1.50
  -4  10  -6   95.69    2.30
  -4  10  -7    5.60    0.90
  -4  10  -8   40.10    1.90
  -4  10  -9  109.59    3.80
  -4  10 -10   76.09    3.00
  -5   9  12   21.60    5.60
  -5   9  11  102.59    4.30
  -5   9  10    8.90    3.20
  -5   9   9  241.48    9.00
  -5   9   8   23.40    1.60
  -5   9   7  140.09    2.80
  -5   9   6    3.50    0.60
  -5   9   5  275.97    3.20
  -5   9   4   28.10    0.90
  -5   9   3   59.19    1.40
  -5   9   2  103.09    2.00
  -5   9   1   11.80    0.70
  -5   9   0  416.96    4.70
  -5   9  -1    0.60    0.30
  -5   9  -2  115.69    2.00
  -5   9  -3   52.09    1.40
  -5   9  -4  123.69    2.10
  -5   9  -5   47.00    1.60
  -5   9  -6    0.90    0.70
  -5   9  -7  110.49    2.50
  -5   9  -8    5.60    2.30
  -5   9  -9   57.79    5.10
  -5   9 -10    6.30    2.70
  -6   8  12    2.00    5.60
  -6   8  11    1.80    2.10
  -6   8  10   94.69    4.10
  -6   8   9  185.08    5.20
  -6   8   8    1.80    0.70
  -6   8   7    9.80    1.10
  -6   8   6   86.09    1.70
  -6   8   5  849.61    8.70
  -6   8   4   20.30    0.80
  -6   8   3  257.57    3.10
  -6   8   2   14.80    0.70
  -6   8   1  870.51    7.70
  -6   8   0   90.49    1.60
  -6   8  -1   23.40    1.00
  -6   8  -2    0.60    0.40
  -6   8  -3  212.78    3.00
  -6   8  -4    1.10    0.50
  -6   8  -5   66.09    1.70
  -6   8  -6  152.78    3.00
  -6   8  -7   17.00    1.40
  -6   8  -8    7.30    1.70
  -6   8  -9    7.20    2.20
  -6   8 -10    0.60    3.20
  -7   7  13    5.00    1.70
  -7   7  12    8.20    1.60
  -7   7  11   24.70    1.80
  -7   7  10  210.88    5.20
  -7   7   9   49.70    2.10
  -7   7   8    9.10    1.20
  -7   7   7  125.29    2.80
  -7   7   6  104.09    2.20
  -7   7   5  117.99    2.00
  -7   7   4    8.50    0.60
  -7   7   3  723.63    6.90
  -7   7   2  124.59    1.90
  -7   7   1  255.57    3.10
  -7   7   0   17.80    0.90
  -7   7  -1   83.29    1.70
  -7   7  -2  124.09    2.40
  -7   7  -3  395.46    5.40
  -7   7  -4    2.20    0.60
  -7   7  -5    6.70    0.80
  -7   7  -6   87.69    2.50
  -7   7  -7    1.90    1.20
  -7   7  -8    4.50    2.00
  -7   7  -9    4.70    2.50
  -7   7 -10    0.00    3.00
  -8   6  13    1.70    1.90
  -8   6  12   43.70    2.40
  -8   6  11   16.20    1.50
  -8   6  10  136.79    3.80
  -8   6   9    1.00    0.80
  -8   6   8    1.20    0.80
  -8   6   7  117.19    2.70
  -8   6   6   82.79    2.00
  -8   6   5   16.90    0.70
  -8   6   4  120.69    1.70
  -8   6   3  186.18    2.60
  -8   6   2  312.37    3.80
  -8   6   1    3.60    0.50
  -8   6   0  200.48    2.70
  -8   6  -1   10.20    1.20
  -8   6  -2  470.05    7.00
  -8   6  -3    1.80    1.00
  -8   6  -4  178.98    3.00
  -8   6  -5    3.70    0.90
  -8   6  -6    7.20    1.10
  -8   6  -7    0.80    1.00
  -8   6  -8    2.60    1.50
  -8   6  -9   33.90    3.30
  -9   5  13   16.80    3.80
  -9   5  12   51.79    2.90
  -9   5  11   10.50    1.70
  -9   5  10   18.70    2.40
  -9   5   9    1.20    0.90
  -9   5   8  102.99    2.70
  -9   5   7    3.40    1.20
  -9   5   6  298.97    5.00
  -9   5   5    3.20    0.40
  -9   5   4  373.46    4.10
  -9   5   3  176.48    2.50
  -9   5   2    2.10    0.40
  -9   5   1  224.88    3.00
  -9   5   0  745.23    7.40
  -9   5  -1   78.79    4.30
  -9   5  -2   25.90    1.60
  -9   5  -3   25.20    1.60
  -9   5  -4    6.90    0.80
  -9   5  -5    9.50    1.10
  -9   5  -6   15.60    1.50
  -9   5  -7    2.30    1.00
  -9   5  -8   23.90    1.70
  -9   5  -9    5.80    1.50
 -10   4  13   56.79    4.70
 -10   4  12    2.40    2.80
 -10   4  11    2.90    2.10
 -10   4  10    4.00    1.70
 -10   4   9  188.78    4.50
 -10   4   8   68.19    2.80
 -10   4   7    2.60    1.00
 -10   4   6   18.80    1.10
 -10   4   5  112.89    1.90
 -10   4   4  113.69    2.20
 -10   4   3  199.58    3.10
 -10   4   2    2.50    0.50
 -10   4   1  337.47    4.20
 -10   4   0  468.75    5.90
 -10   4  -1   43.70    1.90
 -10   4  -2    7.20    1.50
 -10   4  -3   27.10    1.50
 -10   4  -4    5.90    0.90
 -10   4  -5   11.60    1.20
 -10   4  -6   12.90    1.30
 -10   4  -7   10.80    1.30
 -10   4  -8   56.79    2.70
 -10   4  -9   80.29    3.00
 -11   3  12    1.30    4.90
 -11   3  11   10.30    3.40
 -11   3  10   54.09    4.00
 -11   3   9  304.87    6.70
 -11   3   8   24.60    1.60
 -11   3   7   24.50    1.60
 -11   3   6  203.28    3.30
 -11   3   5  662.53    6.70
 -11   3   4   23.70    1.20
 -11   3   3   26.50    1.30
 -11   3   2   61.79    1.60
 -11   3   1  107.79    2.30
 -11   3   0   27.50    1.30
 -11   3  -1  170.48    2.70
 -11   3  -2   12.90    1.20
 -11   3  -3   73.79    2.30
 -11   3  -4    2.90    0.90
 -11   3  -5   27.90    1.70
 -11   3  -6   14.80    1.30
 -11   3  -7  186.98    4.60
 -11   3  -8    3.20    1.80
 -12   2  12    0.50    3.70
 -12   2  11   44.10    4.30
 -12   2  10   48.20    4.40
 -12   2   9  147.79    4.80
 -12   2   8    4.50    1.00
 -12   2   7  234.78    4.20
 -12   2   6    0.60    0.50
 -12   2   5    1.00    0.50
 -12   2   4   60.29    1.50
 -12   2   3   17.80    1.00
 -12   2   2    3.60    0.70
 -12   2   1  214.38    3.30
 -12   2   0    8.40    1.00
 -12   2  -1    3.20    0.70
 -12   2  -2   59.19    2.20
 -12   2  -3   52.69    2.00
 -12   2  -4   13.70    1.40
 -12   2  -5   21.30    2.50
 -12   2  -6   23.50    2.70
 -12   2  -7   59.79    3.40
 -13   1  12   11.00    8.80
 -13   1  11    9.90    5.60
 -13   1  10   23.90    5.10
 -13   1   9   11.20    1.50
 -13   1   8   24.50    1.60
 -13   1   7   39.60    1.60
 -13   1   6   24.10    1.00
 -13   1   5   24.10    1.10
 -13   1   4  187.48    2.90
 -13   1   3  107.59    2.20
 -13   1   2   87.69    2.10
 -13   1   1   56.19    1.60
 -13   1   0    0.80    0.60
 -13   1  -1  114.29    2.70
 -13   1  -2   31.30    1.70
 -13   1  -3    1.60    0.90
 -13   1  -4    1.30    1.00
 -13   1  -5   11.00    2.80
 -13   1  -6   70.19    7.90
 -13   1  -7   12.60    2.60
 -14   0  12   23.40    5.50
 -14   0  11   12.50   10.50
 -14   0  10   20.30    7.70
 -14   0   9    2.60    1.50
 -14   0   8  185.78    3.70
 -14   0   7    2.20    0.80
 -14   0   6   53.29    1.60
 -14   0   5    2.10    0.90
 -14   0   4  157.48    2.90
 -14   0   3    2.40    1.00
 -14   0   2   34.10    1.60
 -14   0   1    1.60    0.80
 -14   0   0  356.16    5.00
 -14   0  -1    1.60    1.10
 -14   0  -2    1.60    1.40
 -14   0  -3    2.00    1.20
 -14   0  -4   51.29    2.60
 -14   0  -5    2.20    3.90
 -14   0  -6   60.09    4.20
 -15  -1  11    0.00    6.10
 -15  -1  10   17.50    9.00
 -15  -1   9   12.50    1.80
 -15  -1   8  108.89    2.90
 -15  -1   7   33.40    1.60
 -15  -1   6   92.39    2.40
 -15  -1   5   28.30    1.70
 -15  -1   4   39.10    1.60
 -15  -1   3    7.80    1.40
 -15  -1   2    5.20    0.90
 -15  -1   1   12.40    1.50
 -15  -1   0   82.49    2.90
 -15  -1  -1   28.90    1.90
 -15  -1  -2   10.60    1.50
 -15  -1  -3    3.00    1.30
 -15  -1  -4   28.40    3.00
 -15  -1  -5   18.30    4.90
 -16  -2  11    7.90   10.70
 -16  -2  10   22.50    3.80
 -16  -2   9   70.79    3.40
 -16  -2   8   11.80    1.40
 -16  -2   7   16.90    1.40
 -16  -2   6    2.30    0.90
 -16  -2   5    8.70    1.50
 -16  -2   4   38.50    3.60
 -16  -2   3   14.80    1.50
 -16  -2   2    1.80    0.90
 -16  -2   1   84.39    3.10
 -16  -2   0    2.70    1.70
 -16  -2  -1    6.10    1.60
 -16  -2  -2   45.00    2.60
 -16  -2  -3   51.19    4.30
 -16  -2  -4    0.90    2.80
 -17  -3  10    0.00    3.90
 -17  -3   9   10.10    3.40
 -17  -3   8   17.00    1.80
 -17  -3   7   46.80    1.90
 -17  -3   6    1.70    1.10
 -17  -3   5   43.80    1.80
 -17  -3   4    2.80    1.20
 -17  -3   3   69.29    2.40
 -17  -3   2    5.20    1.30
 -17  -3   1   71.59    2.90
 -17  -3   0    7.70    2.00
 -17  -3  -1   25.80    3.20
 -17  -3  -2   16.10    4.00
 -17  -3  -3   30.10    3.90
 -18  -4   9   11.40    2.00
 -18  -4   8    7.00    2.60
 -18  -4   7    4.10    1.70
 -18  -4   6    3.90    1.50
 -18  -4   5    4.60    1.40
 -18  -4   4   17.30    1.60
 -18  -4   3  254.17    5.00
 -18  -4   2   15.20    2.30
 -18  -4   1    1.60    2.40
 -18  -4   0   13.40    2.50
 -18  -4  -1    6.60    2.60
 -19  -5   7   16.20    2.60
 -19  -5   6    4.90    1.80
 -19  -5   5    8.40    2.50
 -19  -5   4   19.50    2.40
 -19  -5   3   17.20    2.70
 -19  -5   2    3.50    2.60
 -19  -5   1    1.80    9.40
   8  24   1    6.60    2.00
   8  24   0    7.90    2.00
   8  24  -1    4.20    1.90
   8  24  -2    4.70    2.30
   8  24  -3   16.50    4.90
   8  24  -4    3.00    2.50
   7  23   3    1.30    2.50
   7  23   2   15.50    2.10
   7  23   1    3.10    1.70
   7  23   0    1.30    1.70
   7  23  -1    1.30    1.70
   7  23  -2   33.00    3.20
   7  23  -3   11.00    3.50
   7  23  -4    1.60    2.70
   7  23  -5    4.40    2.70
   7  23  -6  134.39    7.90
   6  22   5    3.70    2.90
   6  22   4    3.10    2.70
   6  22   3   16.10    2.30
   6  22   2   16.60    1.80
   6  22   1    2.50    2.00
   6  22   0   11.50    2.10
   6  22  -1    5.90    1.60
   6  22  -2  152.48    4.20
   6  22  -3    2.70    1.70
   6  22  -4   19.70    1.80
   6  22  -5   35.80    3.50
   6  22  -6   35.70    6.60
   6  22  -7    0.00    4.20
   5  21   6    0.00    3.70
   5  21   5   10.10    3.10
   5  21   4    1.10    1.80
   5  21   3   45.10    2.10
   5  21   2    4.30    1.50
   5  21   1    3.20    2.60
   5  21   0  129.39    4.00
   5  21  -1   61.49    2.80
   5  21  -2   75.69    2.50
   5  21  -3    2.40    1.20
   5  21  -4   17.50    2.00
   5  21  -5    4.10    1.20
   5  21  -6    9.40    2.60
   5  21  -7    2.90    3.70
   5  21  -8   32.70    6.70
   4  20   7    9.70    3.50
   4  20   6    2.90    2.80
   4  20   5   36.10    2.90
   4  20   4   10.70    1.80
   4  20   3    2.00    1.00
   4  20   2   21.70    2.20
   4  20   1  176.28    6.00
   4  20   0  121.59    4.20
   4  20  -1   35.30    2.30
   4  20  -2   23.40    1.40
   4  20  -3   77.59    3.40
   4  20  -4    1.70    1.00
   4  20  -5    7.40    1.10
   4  20  -6    1.90    1.00
   4  20  -7   26.30    2.20
   4  20  -8    4.20    1.50
   4  20  -9    4.70    1.70
   3  19   8    5.10    1.60
   3  19   7   21.10    4.60
   3  19   6    6.50    4.30
   3  19   5   35.10    3.30
   3  19   4    1.00    1.10
   3  19   3    1.30    0.80
   3  19   2   22.20    1.50
   3  19   1  358.96    5.70
   3  19   0   21.00    1.80
   3  19  -1   32.90    1.60
   3  19  -2    5.00    0.80
   3  19  -3   46.80    2.10
   3  19  -4    1.00    0.90
   3  19  -5    4.20    1.40
   3  19  -6   24.10    1.40
   3  19  -7  145.79    3.40
   3  19  -8    3.40    1.40
   3  19  -9    3.50    2.00
   2  18   9    1.40    4.40
   2  18   8    1.10    1.30
   2  18   7   21.70    7.50
   2  18   6  180.78    4.20
   2  18   5   31.60    2.80
   2  18   4    0.80    0.70
   2  18   3   12.80    0.90
   2  18   2  241.88    3.40
   2  18   1   22.70    1.10
   2  18   0    1.10    0.60
   2  18  -1   68.99    2.10
   2  18  -2   77.69    2.00
   2  18  -3  208.58    3.10
   2  18  -4    3.00    0.70
   2  18  -5   15.40    1.20
   2  18  -6   96.59    2.90
   2  18  -7  126.79    2.80
   2  18  -8    1.30    1.20
   2  18  -9    6.30    5.30
   1  17   9    4.10    3.20
   1  17   8  151.38    4.30
   1  17   7   10.40    4.90
   1  17   6   53.99    3.10
   1  17   5    1.60    0.80
   1  17   4   42.00    1.40
   1  17   3   12.60    0.80
   1  17   2  481.85    5.20
   1  17   1  102.59    2.10
   1  17   0  237.38    3.50
   1  17  -1  115.99    2.20
   1  17  -2    1.20    0.50
   1  17  -3  136.29    2.20
   1  17  -4  138.19    2.40
   1  17  -5   11.60    1.20
   1  17  -6  100.39    2.80
   1  17  -7   32.30    1.50
   1  17  -8   11.90    1.50
   1  17  -9   14.60    5.00
   1  17 -10    3.60    2.50
   0  16  10    3.20    1.70
   0  16   9   23.00    1.80
   0  16   8  125.79    3.50
   0  16   7   13.90    1.90
   0  16   6   68.89    2.30
   0  16   5   49.50    1.90
   0  16   4  379.66    4.60
   0  16   3  303.67    3.60
   0  16   2   41.00    1.40
   0  16   1    1.50    0.50
   0  16   0  434.86    4.80
   0  16  -1    1.70    0.50
   0  16  -2   41.60    1.40
   0  16  -3  288.57    3.50
   0  16  -4  366.96    4.20
   0  16  -5   51.19    2.30
   0  16  -6   65.99    2.30
   0  16  -7   12.70    1.20
   0  16  -8  112.19    2.70
   0  16  -9   17.70    2.40
   0  16 -10    4.60    2.30
  -1  15  10    8.20    1.90
  -1  15   9  110.89    3.00
  -1  15   8    2.60    0.90
  -1  15   7   91.19    2.50
  -1  15   6    8.40    1.10
  -1  15   5  266.77    4.20
  -1  15   4   51.89    1.60
  -1  15   3  258.67    4.00
  -1  15   2  277.47    4.20
  -1  15   1  218.38    3.00
  -1  15   0  122.79    2.00
  -1  15  -1   35.90    1.10
  -1  15  -2    7.80    0.90
  -1  15  -3  172.58    3.00
  -1  15  -4   69.69    1.60
  -1  15  -5   94.49    3.00
  -1  15  -6    2.00    1.20
  -1  15  -7   32.30    2.00
  -1  15  -8    1.80    0.80
  -1  15  -9    0.10    1.60
  -1  15 -10    2.90    2.40
  -2  14  11   10.40    2.60
  -2  14  10    5.50    2.00
  -2  14   9   86.49    2.40
  -2  14   8   18.70    1.30
  -2  14   7    9.40    0.90
  -2  14   6   97.39    2.30
  -2  14   5   30.60    1.40
  -2  14   4    1.60    1.20
  -2  14   3  263.57    8.40
  -2  14   2    3.10    1.10
  -2  14   1  230.88    3.30
  -2  14   0    8.00    0.60
  -2  14  -1  101.89    1.90
  -2  14  -2   73.39    2.00
  -2  14  -3  598.94    6.70
  -2  14  -4    0.50    0.50
  -2  14  -5    4.90    0.90
  -2  14  -6    2.80    1.20
  -2  14  -7   81.09    2.70
  -2  14  -8    1.10    0.80
  -2  14  -9   59.49    2.40
  -2  14 -10    1.60    2.50
  -3  13  11   45.60    3.40
  -3  13  10   14.00    1.80
  -3  13   9    6.90    1.40
  -3  13   8   11.80    1.00
  -3  13   7    1.60    1.10
  -3  13   6    9.40    0.80
  -3  13   5  118.79    2.90
  -3  13   4   91.79    2.80
  -3  13   3  604.74   32.60
  -3  13   2   62.19    2.30
  -3  13   1   51.79    1.70
  -3  13   0   94.19    1.80
  -3  13  -1  572.24    6.00
  -3  13  -2  116.09    2.10
  -3  13  -3  100.89    2.20
  -3  13  -4    2.90    0.60
  -3  13  -5  296.37    3.90
  -3  13  -6   63.89    2.10
  -3  13  -7   24.00    1.50
  -3  13  -8   46.60    2.00
  -3  13  -9   27.10    1.90
  -3  13 -10   31.40    2.80
  -4  12  12   34.20    3.80
  -4  12  11    0.30    2.30
  -4  12  10    0.60    4.30
  -4  12   9   21.70    3.60
  -4  12   8  312.37    5.40
  -4  12   7    1.30    0.90
  -4  12   6  272.77    4.70
  -4  12   5    3.70    0.60
  -4  12   4  533.45   17.80
  -4  12   3   24.40    1.80
  -4  12   2  179.68    4.60
  -4  12   1   10.00    1.00
  -4  12   0  331.47    4.00
  -4  12  -1   18.90    1.00
  -4  12  -2  186.88    2.70
  -4  12  -3   34.20    1.20
  -4  12  -4   87.79    2.00
  -4  12  -5  382.96    5.10
  -4  12  -6   47.70    2.00
  -4  12  -7   15.60    1.70
  -4  12  -8    5.30    1.10
  -4  12  -9    2.90    1.40
  -4  12 -10   39.30    2.60
  -5  11  12   40.50    6.30
  -5  11  11   39.60    3.60
  -5  11  10   47.30    4.80
  -5  11   9   20.00    3.00
  -5  11   8  144.99    3.50
  -5  11   7   84.89    2.20
  -5  11   6   17.30    0.90
  -5  11   5   59.19    1.50
  -5  11   4  238.28    3.60
  -5  11   3   30.30    1.30
  -5  11   2   20.80    1.40
  -5  11   1    3.70    0.50
  -5  11   0   12.30    0.80
  -5  11  -1    0.80    0.40
  -5  11  -2    0.80    0.50
  -5  11  -3   70.79    1.70
  -5  11  -4  650.83    7.00
  -5  11  -5    1.40    0.70
  -5  11  -6   23.10    1.40
  -5  11  -7    7.50    1.40
  -5  11  -8   43.00    2.80
  -5  11  -9    6.10    5.50
  -5  11 -10    9.00    1.80
  -6  10  12    9.80    2.50
  -6  10  11    6.40    2.30
  -6  10  10   39.30    5.40
  -6  10   9  277.57    8.80
  -6  10   8    6.70    1.00
  -6  10   7    3.60    0.90
  -6  10   6  176.68    2.50
  -6  10   5  423.86    5.30
  -6  10   4   76.89    1.50
  -6  10   3    1.00    0.40
  -6  10   2  500.55    5.40
  -6  10   1    1.10    0.40
  -6  10   0   22.60    1.00
  -6  10  -1   39.80    1.20
  -6  10  -2   11.60    0.70
  -6  10  -3  260.77    3.60
  -6  10  -4  231.18    3.60
  -6  10  -5    0.70    1.00
  -6  10  -6   15.50    1.30
  -6  10  -7   18.90    2.40
  -6  10  -8   41.30    2.90
  -6  10  -9   20.80    3.80
  -6  10 -10   15.60    2.30
  -7   9  12    0.50    1.40
  -7   9  11  153.58    4.50
  -7   9  10   22.10    4.80
  -7   9   9   79.79    5.00
  -7   9   8    1.90    1.40
  -7   9   7  328.47    6.50
  -7   9   6   19.10    0.90
  -7   9   5  203.88    3.00
  -7   9   4    1.20    0.40
  -7   9   3  319.67    3.90
  -7   9   2   20.40    0.90
  -7   9   1  503.55    5.70
  -7   9   0   23.50    1.00
  -7   9  -1   42.30    1.30
  -7   9  -2   18.50    1.20
  -7   9  -3  478.35    5.60
  -7   9  -4   50.99    1.50
  -7   9  -5   14.60    1.00
  -7   9  -6   20.70    1.20
  -7   9  -7   32.20    2.30
  -7   9  -8   16.50    2.50
  -7   9  -9    5.20    2.20
  -8   8  12   19.60    2.10
  -8   8  11  148.49    4.50
  -8   8  10   24.50    2.20
  -8   8   9    2.50    1.10
  -8   8   8   51.99    2.60
  -8   8   7  110.29    3.00
  -8   8   6    3.20    0.60
  -8   8   5    0.90    0.50
  -8   8   4   89.79    1.80
  -8   8   3  445.36    5.00
  -8   8   2  154.28    2.80
  -8   8   1   18.10    0.90
  -8   8   0    0.80    0.50
  -8   8  -1  555.94    7.40
  -8   8  -2    7.00    1.80
  -8   8  -3   42.40    2.50
  -8   8  -4  100.69    2.10
  -8   8  -5  195.68    3.30
  -8   8  -6    1.10    0.90
  -8   8  -7    2.20    1.20
  -8   8  -8    8.00    2.00
  -8   8  -9   21.00    3.90
  -9   7  12   40.80    2.90
  -9   7  11   19.40    2.00
  -9   7  10    2.00    1.40
  -9   7   9    0.60    1.20
  -9   7   8   15.30    2.20
  -9   7   7   43.80    1.70
  -9   7   6  123.89    2.20
  -9   7   5   19.90    0.80
  -9   7   4  596.14    6.20
  -9   7   3   48.40    1.50
  -9   7   2    0.80    0.50
  -9   7   1  293.77    3.80
  -9   7   0  477.95    6.00
  -9   7  -1  295.37    5.20
  -9   7  -2    3.40    1.60
  -9   7  -3  267.17    4.40
  -9   7  -4   14.20    1.10
  -9   7  -5   24.30    1.40
  -9   7  -6   11.30    1.80
  -9   7  -7    1.30    1.00
  -9   7  -8    5.20    1.70
  -9   7  -9    9.90    2.00
 -10   6  12   36.30    3.10
 -10   6  11    0.00    2.10
 -10   6  10   90.89    2.90
 -10   6   9    3.80    1.00
 -10   6   8  173.88    4.10
 -10   6   7   48.60    1.80
 -10   6   6    2.70    0.90
 -10   6   5   11.60    0.70
 -10   6   4  772.12    8.10
 -10   6   3    1.60    0.60
 -10   6   2  364.26    4.70
 -10   6   1   94.19    1.90
 -10   6   0  667.23    7.30
 -10   6  -1    6.10    1.30
 -10   6  -2    5.90    1.90
 -10   6  -3   21.90    1.50
 -10   6  -4  173.28    3.30
 -10   6  -5    0.50    0.90
 -10   6  -6    9.50    1.20
 -10   6  -7    1.10    1.10
 -10   6  -8   20.30    2.10
 -11   5  12    1.80    3.10
 -11   5  11    5.00    2.70
 -11   5  10   27.60    2.20
 -11   5   9   20.00    1.90
 -11   5   8   42.00    2.50
 -11   5   7   20.80    1.40
 -11   5   6  147.09    3.00
 -11   5   5   63.89    1.60
 -11   5   4  190.38    3.10
 -11   5   3    9.50    1.10
 -11   5   2  671.93    7.20
 -11   5   1   91.19    2.10
 -11   5   0   64.69    1.90
 -11   5  -1    8.00    1.20
 -11   5  -2   47.50    2.30
 -11   5  -3   74.79    2.40
 -11   5  -4   47.90    2.00
 -11   5  -5   12.60    1.40
 -11   5  -6   16.80    1.40
 -11   5  -7   18.60    1.90
 -11   5  -8   91.79    3.70
 -12   4  12    2.90    3.40
 -12   4  11   32.00    4.20
 -12   4  10    5.30    2.90
 -12   4   9   26.20    2.20
 -12   4   8    5.90    1.60
 -12   4   7    1.80    0.70
 -12   4   6   55.29    1.60
 -12   4   5   46.80    1.40
 -12   4   4   37.60    1.50
 -12   4   3   67.59    1.90
 -12   4   2  126.09    2.40
 -12   4   1    1.10    0.60
 -12   4   0    2.10    0.70
 -12   4  -1   99.79    2.40
 -12   4  -2   48.80    2.00
 -12   4  -3  195.68    3.70
 -12   4  -4    3.70    1.10
 -12   4  -5   22.60    1.80
 -12   4  -6   54.39    2.90
 -12   4  -7   20.90    2.30
 -13   3  12    0.40    3.40
 -13   3  11   68.29    6.30
 -13   3  10   20.90    7.60
 -13   3   9    1.70    1.30
 -13   3   8   10.90    1.70
 -13   3   7   74.79    2.10
 -13   3   6    5.20    0.70
 -13   3   5   79.89    1.90
 -13   3   4    1.70    0.60
 -13   3   3  119.09    2.30
 -13   3   2    2.30    0.70
 -13   3   1    1.20    0.70
 -13   3   0    9.80    0.90
 -13   3  -1   92.89    2.70
 -13   3  -2    3.70    1.20
 -13   3  -3   22.70    1.50
 -13   3  -4    7.40    1.50
 -13   3  -5  119.29    3.90
 -13   3  -6    2.10    3.80
 -13   3  -7    8.80    2.30
 -14   2  12    3.80    7.70
 -14   2  11   23.50    5.20
 -14   2  10    0.00    5.80
 -14   2   9    1.10    1.30
 -14   2   8  213.98    3.60
 -14   2   7   42.00    1.60
 -14   2   6   20.40    1.10
 -14   2   5  199.08    3.30
 -14   2   4   71.79    2.10
 -14   2   3   70.99    2.10
 -14   2   2    4.20    0.90
 -14   2   1    3.10    0.80
 -14   2   0   36.60    1.60
 -14   2  -1  138.49    3.30
 -14   2  -2  165.58    3.80
 -14   2  -3   28.20    1.70
 -14   2  -4   16.90    2.10
 -14   2  -5   51.79    4.70
 -14   2  -6    2.60    2.10
 -15   1  11    0.00    6.40
 -15   1  10   24.20    4.20
 -15   1   9   11.40    1.50
 -15   1   8  105.59    3.20
 -15   1   7   33.40    1.40
 -15   1   6   91.39    2.40
 -15   1   5   29.80    1.60
 -15   1   4   38.50    1.60
 -15   1   3   11.40    1.10
 -15   1   2    6.40    1.20
 -15   1   1   15.60    1.80
 -15   1   0   78.99    2.50
 -15   1  -1   25.80    1.90
 -15   1  -2   11.40    1.40
 -15   1  -3    3.10    1.40
 -15   1  -4   21.00    2.60
 -15   1  -5    7.90    5.70
 -16   0  11   15.60    7.00
 -16   0  10   58.39    4.70
 -16   0   9    2.30    1.70
 -16   0   8   10.70    1.50
 -16   0   7    1.70    0.90
 -16   0   6  103.69    2.50
 -16   0   5    2.60    1.70
 -16   0   4    2.00    1.20
 -16   0   3    1.20    0.90
 -16   0   2   35.20    2.10
 -16   0   1    1.90    1.60
 -16   0   0   41.00    2.70
 -16   0  -1    1.50    1.30
 -16   0  -2   89.39    3.80
 -16   0  -3    6.30    3.60
 -16   0  -4   28.10    3.80
 -17  -1  10   15.90    4.60
 -17  -1   9    8.50    1.90
 -17  -1   8    4.00    2.00
 -17  -1   7    2.90    1.10
 -17  -1   6   35.90    1.70
 -17  -1   5    7.30    1.40
 -17  -1   4    2.90    1.30
 -17  -1   3   14.50    1.40
 -17  -1   2   49.70    2.60
 -17  -1   1   16.70    1.80
 -17  -1   0   44.70    4.00
 -17  -1  -1  140.29    4.60
 -17  -1  -2   47.70    3.60
 -17  -1  -3   25.30   15.10
 -18  -2   9    2.30    2.40
 -18  -2   8   21.60    2.30
 -18  -2   7  124.49    3.60
 -18  -2   6    1.50    1.10
 -18  -2   5    3.90    1.30
 -18  -2   4    5.10    1.30
 -18  -2   3   46.90    2.20
 -18  -2   2   25.60    2.40
 -18  -2   1    2.70    2.10
 -18  -2   0    0.00    3.50
 -18  -2  -1   94.89    5.00
 -18  -2  -2   24.50    2.90
 -19  -3   8    6.10    1.70
 -19  -3   7   13.40    2.70
 -19  -3   6   24.50    2.30
 -19  -3   5   41.60    3.00
 -19  -3   4   47.20    3.00
 -19  -3   3    4.40    2.40
 -19  -3   2    6.90    2.40
 -19  -3   1   25.90    3.20
 -19  -3   0    8.80    3.50
 -20  -4   4    6.70   10.10
   7  25   0    3.80    2.10
   7  25  -1   13.10    2.70
   7  25  -2    9.50    2.40
   7  25  -3   24.90    3.00
   6  24   3    4.20    2.30
   6  24   2   19.30    3.20
   6  24   1    1.70    2.10
   6  24   0    5.50    4.10
   6  24  -1   43.80    3.40
   6  24  -2   46.30    3.20
   6  24  -3    8.70    1.90
   6  24  -4   17.20    2.60
   6  24  -5   71.49    6.10
   5  23   4   41.20    4.10
   5  23   3    2.20    1.50
   5  23   2    2.00    1.70
   5  23   1   21.10    5.40
   5  23   0   73.69    4.50
   5  23  -1    9.90    1.80
   5  23  -2   21.60    2.10
   5  23  -3    3.30    1.30
   5  23  -4   86.09    5.10
   5  23  -5   24.40    7.30
   5  23  -6    3.00    3.70
   5  23  -7    5.40    5.10
   4  22   6   37.80    3.00
   4  22   5   21.70    5.10
   4  22   4    6.10    2.20
   4  22   3    9.60    1.50
   4  22   2    6.30    2.60
   4  22   1    2.60    2.40
   4  22   0  175.98    4.30
   4  22  -1   22.40    1.60
   4  22  -2   14.90    2.30
   4  22  -3   32.60    2.60
   4  22  -4   14.20    1.70
   4  22  -5    1.80    1.20
   4  22  -6    2.20    1.80
   4  22  -7    3.70    2.10
   3  21   7   38.30    6.00
   3  21   6   20.60    5.90
   3  21   5   21.10    3.00
   3  21   4    1.90    1.40
   3  21   3   44.30    2.00
   3  21   2   45.20    3.60
   3  21   1  162.78    4.70
   3  21   0    3.80    1.50
   3  21  -1    2.10    1.00
   3  21  -2    3.70    1.40
   3  21  -3   72.39    3.00
   3  21  -4   20.80    1.30
   3  21  -5    2.10    0.90
   3  21  -6    5.20    1.20
   3  21  -7   39.20    3.60
   3  21  -8   26.60    2.50
   2  20   8    1.30    2.10
   2  20   7   36.80    6.20
   2  20   6   10.10    3.70
   2  20   5    7.80    1.80
   2  20   4    6.30    1.00
   2  20   3  199.48    3.20
   2  20   2    3.00    0.80
   2  20   1   42.80    1.90
   2  20   0   18.30    1.30
   2  20  -1  127.79    3.40
   2  20  -2    6.30    1.10
   2  20  -3   28.40    1.30
   2  20  -4    1.60    0.70
   2  20  -5   66.79    2.50
   2  20  -6   22.90    1.50
   2  20  -7  105.59    3.60
   2  20  -8    5.60    6.20
   2  20  -9   19.60    3.90
   1  19   8   10.80    3.70
   1  19   7  117.79    6.40
   1  19   6   11.70    2.80
   1  19   5   13.80    1.40
   1  19   4   45.50    1.70
   1  19   3   47.30    1.50
   1  19   2   59.09    1.60
   1  19   1   59.09    1.80
   1  19   0  107.09    2.50
   1  19  -1   18.60    1.20
   1  19  -2   76.39    2.10
   1  19  -3   55.49    1.60
   1  19  -4   14.10    1.10
   1  19  -5  208.08    4.20
   1  19  -6    4.00    1.30
   1  19  -7   14.90    1.50
   1  19  -8    1.70    2.20
   1  19  -9   77.59    6.70
   0  18   9    6.30    1.60
   0  18   8  104.29    3.70
   0  18   7    0.00   12.80
   0  18   6   16.80    1.70
   0  18   5  150.48    3.90
   0  18   4  169.38    3.00
   0  18   3    1.00    0.70
   0  18   2   11.20    0.90
   0  18   1   15.80    0.90
   0  18   0  268.87    4.10
   0  18  -1   16.30    1.00
   0  18  -2   10.50    0.90
   0  18  -3    1.20    0.60
   0  18  -4  161.98    2.80
   0  18  -5  150.18    4.20
   0  18  -6   15.80    1.50
   0  18  -7   10.50    1.20
   0  18  -8   87.09    3.50
   0  18  -9    3.10    2.90
  -1  17  10    5.00    1.50
  -1  17   9   18.50    1.70
  -1  17   8   18.50    1.60
  -1  17   7   37.80    2.00
  -1  17   6  102.49    2.90
  -1  17   5   12.70    1.10
  -1  17   4  149.59    3.00
  -1  17   3  153.78    3.20
  -1  17   2    0.50    0.60
  -1  17   1  114.99    2.20
  -1  17   0  233.78    3.40
  -1  17  -1  105.49    2.20
  -1  17  -2  476.95    5.50
  -1  17  -3    9.00    0.90
  -1  17  -4   37.50    1.50
  -1  17  -5    2.60    1.40
  -1  17  -6   56.39    2.60
  -1  17  -7    7.30    0.90
  -1  17  -8  135.99    4.20
  -1  17  -9    4.40    2.50
  -2  16  10   12.40    2.10
  -2  16   9   22.70    1.70
  -2  16   8    5.10    1.00
  -2  16   7    5.30    1.00
  -2  16   6  183.38    3.50
  -2  16   5  137.29    4.10
  -2  16   4   20.60    1.90
  -2  16   3    1.90    1.40
  -2  16   2   38.20    2.10
  -2  16   1  218.28    3.30
  -2  16   0    1.20    0.50
  -2  16  -1   73.29    1.80
  -2  16  -2   70.19    2.30
  -2  16  -3    3.90    0.70
  -2  16  -4   27.70    1.20
  -2  16  -5    6.50    1.20
  -2  16  -6  360.26    5.50
  -2  16  -7   50.39    1.80
  -2  16  -8   10.10    1.20
  -2  16  -9   51.59    3.10
  -3  15  11    1.60    2.30
  -3  15  10   30.40    2.30
  -3  15   9    3.20    1.00
  -3  15   8    2.50    1.00
  -3  15   7  238.28    4.70
  -3  15   6   22.00    1.20
  -3  15   5    2.70   41.70
  -3  15   4   99.49    3.90
  -3  15   3  366.76    9.20
  -3  15   2    3.30    1.30
  -3  15   1  198.78    4.00
  -3  15   0   56.99    1.50
  -3  15  -1  314.87    4.10
  -3  15  -2  310.67    4.20
  -3  15  -3   91.79    2.10
  -3  15  -4  123.19    2.30
  -3  15  -5  199.88    3.70
  -3  15  -6    1.00    0.90
  -3  15  -7   28.20    1.40
  -3  15  -8    2.00    1.20
  -3  15  -9  150.08    4.20
  -4  14  11   44.20    5.80
  -4  14  10    0.90    3.50
  -4  14   9   78.49    2.50
  -4  14   8   30.30    1.80
  -4  14   7  318.17    4.20
  -4  14   6    3.60    0.70
  -4  14   5   28.60   37.40
  -4  14   4   78.59    3.40
  -4  14   3  258.17    7.90
  -4  14   2    2.80    1.10
  -4  14   1    0.80    0.80
  -4  14   0    1.40    0.50
  -4  14  -1  468.35    5.60
  -4  14  -2    1.40    0.60
  -4  14  -3    1.30    0.60
  -4  14  -4   21.70    1.10
  -4  14  -5  336.77    6.00
  -4  14  -6  106.69    3.10
  -4  14  -7    1.10    0.90
  -4  14  -8   46.10    2.10
  -4  14  -9   17.50    4.50
  -5  13  11    0.00    3.50
  -5  13  10    8.40    3.90
  -5  13   9  110.09    4.60
  -5  13   8  241.48    4.50
  -5  13   7    2.30    1.00
  -5  13   6   49.00    1.50
  -5  13   5  164.48    2.90
  -5  13   4    7.00    1.00
  -5  13   3  123.39    4.00
  -5  13   2   11.90    1.10
  -5  13   1  211.98    3.30
  -5  13   0  265.27    3.80
  -5  13  -1  163.08    2.70
  -5  13  -2    3.30    0.60
  -5  13  -3  471.35    5.30
  -5  13  -4  182.38    3.20
  -5  13  -5    4.80    1.00
  -5  13  -6    8.10    1.40
  -5  13  -7    6.00    1.40
  -5  13  -8   37.40    4.60
  -5  13  -9   22.10    3.00
  -6  12  12    6.90    2.30
  -6  12  11   24.70    6.10
  -6  12  10   62.39    6.10
  -6  12   9    4.70    6.50
  -6  12   8   34.20    1.90
  -6  12   7   19.30    1.60
  -6  12   6   12.90    0.80
  -6  12   5  127.49    2.30
  -6  12   4   12.00    0.90
  -6  12   3   14.50    1.10
  -6  12   2  359.26    4.70
  -6  12   1   52.19    1.50
  -6  12   0   11.50    0.90
  -6  12  -1   23.30    1.10
  -6  12  -2  398.36    4.80
  -6  12  -3   45.10    1.50
  -6  12  -4  155.88    3.20
  -6  12  -5    0.90    1.00
  -6  12  -6   62.69    2.60
  -6  12  -7    6.20    1.60
  -6  12  -8  116.09    7.00
  -6  12  -9   13.60    7.40
  -7  11  12    2.70    3.10
  -7  11  11   18.50    7.60
  -7  11  10  102.79    6.40
  -7  11   9   19.10    3.00
  -7  11   8   56.89    2.50
  -7  11   7   51.79    1.60
  -7  11   6  176.98    2.70
  -7  11   5    4.20    0.60
  -7  11   4   10.70    0.80
  -7  11   3   22.50    1.00
  -7  11   2  382.06    4.80
  -7  11   1   96.39    2.00
  -7  11   0   97.29    2.00
  -7  11  -1  123.79    2.30
  -7  11  -2  394.56    4.80
  -7  11  -3   26.60    1.30
  -7  11  -4    8.30    1.10
  -7  11  -5   38.30    1.90
  -7  11  -6  155.98    3.60
  -7  11  -7    6.30    2.00
  -7  11  -8   10.10    3.70
  -7  11  -9    6.00    4.30
  -8  10  12    6.90    2.40
  -8  10  11   41.20    2.80
  -8  10  10   15.80    2.50
  -8  10   9    3.30    1.60
  -8  10   8    4.30    3.00
  -8  10   7   46.00    1.40
  -8  10   6  226.58    3.10
  -8  10   5    0.50    0.50
  -8  10   4   17.30    0.90
  -8  10   3  497.45    5.70
  -8  10   2   45.00    1.40
  -8  10   1   29.30    1.60
  -8  10   0    1.90    0.50
  -8  10  -1   74.99    2.30
  -8  10  -2    1.30    1.00
  -8  10  -3   35.90    1.70
  -8  10  -4    2.50    0.70
  -8  10  -5   83.39    2.40
  -8  10  -6  115.79    3.20
  -8  10  -7    1.00    1.70
  -8  10  -8   35.80    3.20
  -8  10  -9    5.50    3.20
  -9   9  12    1.60    3.10
  -9   9  11   20.50    2.40
  -9   9  10    2.50    1.80
  -9   9   9   58.49    3.30
  -9   9   8   32.80    3.10
  -9   9   7    2.70    1.20
  -9   9   6    1.20    0.50
  -9   9   5   29.10    1.10
  -9   9   4    7.70    0.60
  -9   9   3  523.55    6.30
  -9   9   2    7.70    0.90
  -9   9   1  102.29    1.90
  -9   9   0  102.69    2.40
  -9   9  -1   57.79    2.10
  -9   9  -2   22.10    1.90
  -9   9  -3  265.27    4.60
  -9   9  -4   52.49    1.80
  -9   9  -5   96.39    2.80
  -9   9  -6    3.80    1.10
  -9   9  -7    8.20    1.80
  -9   9  -8    3.50    2.40
 -10   8  12    9.40    3.60
 -10   8  11   11.40    3.50
 -10   8  10   11.40    2.00
 -10   8   9   38.10    3.00
 -10   8   8   40.40    2.70
 -10   8   7  243.68    4.30
 -10   8   6    6.00    0.60
 -10   8   5   92.49    1.90
 -10   8   4  280.97    3.80
 -10   8   3    2.70    0.70
 -10   8   2    7.30    0.80
 -10   8   1  571.64    6.30
 -10   8   0   61.19    2.00
 -10   8  -1   14.90    1.50
 -10   8  -2   33.90    2.30
 -10   8  -3   63.19    2.30
 -10   8  -4    3.10    0.80
 -10   8  -5   83.49    2.90
 -10   8  -6    1.40    1.10
 -10   8  -7    4.80    1.30
 -10   8  -8    8.60    2.50
 -11   7  12    3.40    2.60
 -11   7  11    1.60    2.70
 -11   7  10   17.60    2.30
 -11   7   9  155.88    4.40
 -11   7   8  148.09    4.10
 -11   7   7  135.89    3.10
 -11   7   6  124.49    2.20
 -11   7   5   49.10    1.80
 -11   7   4  117.49    2.70
 -11   7   3   20.00    1.30
 -11   7   2  112.19    2.30
 -11   7   1  131.39    2.60
 -11   7   0   13.10    1.20
 -11   7  -1    3.90    1.70
 -11   7  -2    9.30    1.90
 -11   7  -3   60.89    2.10
 -11   7  -4  177.18    4.20
 -11   7  -5    1.10    1.00
 -11   7  -6   24.10    1.70
 -11   7  -7    2.10    1.40
 -11   7  -8   31.00    3.60
 -12   6  12    0.20    3.20
 -12   6  11    1.80    3.70
 -12   6  10   41.60    2.80
 -12   6   9   27.70    2.00
 -12   6   8   57.89    2.60
 -12   6   7    0.00    1.50
 -12   6   6  103.49    1.90
 -12   6   5    9.20    0.90
 -12   6   4    9.50    1.10
 -12   6   3   32.20    1.50
 -12   6   2   72.69    1.90
 -12   6   1   80.69    2.10
 -12   6   0  102.19    2.60
 -12   6  -1   22.60    1.70
 -12   6  -2  279.07    5.10
 -12   6  -3    9.50    1.20
 -12   6  -4    4.70    1.20
 -12   6  -5    1.40    1.20
 -12   6  -6   75.89    2.90
 -12   6  -7    8.30    2.70
 -13   5  12    3.90    3.30
 -13   5  11   14.40    7.00
 -13   5  10  150.98    8.70
 -13   5   9    2.40    1.40
 -13   5   8   57.79    2.30
 -13   5   7   47.60    1.70
 -13   5   6   59.49    1.50
 -13   5   5    2.80    0.70
 -13   5   4   72.39    1.90
 -13   5   3   58.29    1.80
 -13   5   2   13.20    1.00
 -13   5   1  142.29    2.70
 -13   5   0   14.60    1.40
 -13   5  -1   26.60    1.70
 -13   5  -2  123.79    3.30
 -13   5  -3   43.40    2.00
 -13   5  -4   57.19    3.00
 -13   5  -5    6.70    2.20
 -13   5  -6   61.49    5.90
 -14   4  11   64.69   10.00
 -14   4  10   19.80    5.80
 -14   4   9  135.19    5.00
 -14   4   8    7.60    1.30
 -14   4   7    6.40    0.80
 -14   4   6    1.70    0.70
 -14   4   5   17.30    1.20
 -14   4   4   33.20    1.40
 -14   4   3  155.68    3.10
 -14   4   2  202.68    3.70
 -14   4   1    1.00    0.80
 -14   4   0   68.79    2.40
 -14   4  -1   36.80    1.90
 -14   4  -2    9.40    1.30
 -14   4  -3    6.80    1.20
 -14   4  -4   21.50    2.60
 -14   4  -5   15.90    5.20
 -14   4  -6   28.50   14.90
 -15   3  11   37.50    6.20
 -15   3  10    9.50    5.70
 -15   3   9  114.39    3.80
 -15   3   8   10.10    1.80
 -15   3   7    2.40    0.80
 -15   3   6   35.40    1.70
 -15   3   5  141.79    2.80
 -15   3   4    1.70    1.10
 -15   3   3   16.60    1.30
 -15   3   2   30.60    1.80
 -15   3   1    4.30    1.30
 -15   3   0   37.40    1.90
 -15   3  -1   52.39    2.40
 -15   3  -2    5.00    1.20
 -15   3  -3   63.69    2.90
 -15   3  -4    0.40    2.70
 -15   3  -5   18.40    3.60
 -16   2  11    2.90    9.70
 -16   2  10   27.10    3.60
 -16   2   9   70.19    2.90
 -16   2   8   13.50    1.50
 -16   2   7   19.50    1.20
 -16   2   6    3.30    1.30
 -16   2   5    9.40    1.40
 -16   2   4   32.20    2.20
 -16   2   3   19.80    1.50
 -16   2   2    1.30    1.30
 -16   2   1   83.89    3.40
 -16   2   0    2.20    1.30
 -16   2  -1    6.10    1.40
 -16   2  -2   36.10    2.90
 -16   2  -3   56.19    4.30
 -16   2  -4    3.60    4.20
 -17   1  10   12.20    3.90
 -17   1   9    6.90    1.60
 -17   1   8    3.80    1.20
 -17   1   7    4.20    1.60
 -17   1   6   31.20    2.10
 -17   1   5    6.60    1.50
 -17   1   4    3.70    1.20
 -17   1   3   18.60    1.50
 -17   1   2   46.90    2.70
 -17   1   1   17.60    2.00
 -17   1   0   44.00    4.20
 -17   1  -1  155.38    4.50
 -17   1  -2   43.10    3.60
 -17   1  -3    2.70    2.80
 -18   0   9    2.50    2.00
 -18   0   8    9.80    1.70
 -18   0   7    2.10    1.10
 -18   0   6   96.59    2.80
 -18   0   5    1.00    1.10
 -18   0   4    1.50    1.20
 -18   0   3    1.60    1.30
 -18   0   2   15.50    2.60
 -18   0   1    6.60    2.40
 -18   0   0  170.08    8.10
 -18   0  -1    0.30    3.20
 -18   0  -2    1.60    2.90
 -19  -1   8   71.89    2.90
 -19  -1   7   92.29    4.90
 -19  -1   6   28.20    2.20
 -19  -1   5    8.70    1.70
 -19  -1   4   84.39    3.20
 -19  -1   3    7.20    2.20
 -19  -1   2    5.60    3.30
 -19  -1   1    4.60    3.30
 -19  -1   0   13.70    3.00
 -20  -2   5    7.60    3.00
 -20  -2   4    4.10    3.60
 -20  -2   3    4.30    8.20
   5  25   2    0.70    6.40
   5  25   1    4.90    4.10
   5  25   0    3.20    2.30
   5  25  -1   27.00    2.80
   5  25  -2    4.50    3.60
   5  25  -3   44.80    3.00
   5  25  -4    3.30    3.50
   4  24   4    9.20    3.30
   4  24   3    0.80    2.00
   4  24   2    9.10    4.00
   4  24   1   33.70    3.80
   4  24   0   42.30    4.10
   4  24  -1    2.60    1.50
   4  24  -2    9.10    2.00
   4  24  -3    4.50    2.30
   4  24  -4   64.99    3.40
   4  24  -5    6.30    2.40
   4  24  -6   41.00    3.40
   3  23   5    8.00    4.00
   3  23   4    8.80    2.00
   3  23   3    0.50    1.60
   3  23   2   39.20    9.00
   3  23   1    2.30    2.50
   3  23   0    8.10    2.00
   3  23  -1    2.60    1.20
   3  23  -2   34.70    2.90
   3  23  -3    5.20    1.80
   3  23  -4    8.50    1.30
   3  23  -5    1.00    1.30
   3  23  -6   39.00    3.20
   3  23  -7    6.50    1.70
   2  22   7   13.60    5.20
   2  22   6   11.90    4.10
   2  22   5    0.50    2.40
   2  22   4    3.60    2.40
   2  22   3   17.60    1.40
   2  22   2  101.89    4.10
   2  22   1    2.10    1.70
   2  22   0    5.60    1.20
   2  22  -1    6.20    1.10
   2  22  -2   34.30    2.20
   2  22  -3    5.40    1.30
   2  22  -4    0.80    1.00
   2  22  -5   13.20    1.60
   2  22  -6   24.40    2.30
   2  22  -7    4.50    1.70
   1  21   7   22.70    5.00
   1  21   6    5.30    4.50
   1  21   5    1.70    1.80
   1  21   4   76.59    2.40
   1  21   3   51.49    1.80
   1  21   2   14.90    1.20
   1  21   1   45.50    1.80
   1  21   0    3.30    0.90
   1  21  -1   34.90    1.80
   1  21  -2    1.50    0.90
   1  21  -3    1.30    0.80
   1  21  -4    1.70    0.90
   1  21  -5   20.40    2.30
   1  21  -6  118.09    4.00
   1  21  -7    4.20    1.80
   1  21  -8   15.50    2.20
   0  20   8    0.10    6.30
   0  20   7   27.50    6.80
   0  20   6    7.20    1.70
   0  20   5  103.59    3.10
   0  20   4    2.40    0.90
   0  20   3    0.60    1.00
   0  20   2   36.20    1.60
   0  20   1   18.60    1.20
   0  20   0    2.50    0.70
   0  20  -1   15.00    1.10
   0  20  -2   34.10    1.30
   0  20  -3    2.00    0.70
   0  20  -4    0.50    0.90
   0  20  -5   97.69    3.60
   0  20  -6    9.10    2.00
   0  20  -7   29.80    2.30
   0  20  -8    2.40    5.30
  -1  19   9   84.59    4.00
  -1  19   8    3.50    1.60
  -1  19   7   13.00    1.80
  -1  19   6    6.00    1.20
  -1  19   5  214.48    3.90
  -1  19   4   17.40    1.30
  -1  19   3   56.39    2.30
  -1  19   2   79.29    2.20
  -1  19   1   16.90    1.00
  -1  19   0  108.59    2.40
  -1  19  -1   63.29    2.00
  -1  19  -2   56.89    2.00
  -1  19  -3   37.90    1.40
  -1  19  -4   39.40    1.90
  -1  19  -5   13.60    1.60
  -1  19  -6   12.50    1.60
  -1  19  -7   90.79    2.90
  -1  19  -8    8.50    2.90
  -2  18   9    1.40    1.30
  -2  18   8    3.70    1.30
  -2  18   7  139.39    3.10
  -2  18   6  106.89    3.00
  -2  18   5   14.60    1.80
  -2  18   4    5.10    1.10
  -2  18   3  225.78    6.40
  -2  18   2   91.99    4.00
  -2  18   1   79.09    1.90
  -2  18   0    1.40    0.60
  -2  18  -1   23.40    1.80
  -2  18  -2  249.08    4.60
  -2  18  -3    8.50    0.80
  -2  18  -4    1.70    0.90
  -2  18  -5   29.00    1.70
  -2  18  -6  155.48    3.20
  -2  18  -7   10.80    1.10
  -2  18  -8    1.70    1.80
  -2  18  -9    0.90    2.40
  -3  17  10    2.30    1.30
  -3  17   9    0.40    1.10
  -3  17   8   53.69    2.60
  -3  17   7    3.00    1.10
  -3  17   6   88.99    3.40
  -3  17   5    2.80    2.20
  -3  17   4    1.80    4.90
  -3  17   3   26.20    2.10
  -3  17   2  400.56    8.20
  -3  17   1   35.70    1.50
  -3  17   0   70.09    1.70
  -3  17  -1    4.00    0.90
  -3  17  -2  165.68    3.90
  -3  17  -3   12.30    1.10
  -3  17  -4   27.20    1.40
  -3  17  -5    2.50    1.80
  -3  17  -6   46.20    2.10
  -3  17  -7    1.90    0.90
  -3  17  -8   25.80    1.70
  -3  17  -9    6.80    1.80
  -4  16  10    9.00    1.60
  -4  16   9    8.60    1.50
  -4  16   8  146.49    3.30
  -4  16   7   85.09    3.10
  -4  16   6   54.09    4.20
  -4  16   5   71.19    4.80
  -4  16   4  109.59   14.20
  -4  16   3   10.30    1.40
  -4  16   2   97.99    3.20
  -4  16   1   85.69    2.90
  -4  16   0  190.08    2.90
  -4  16  -1   58.69    1.80
  -4  16  -2  146.99    3.10
  -4  16  -3   12.10    1.10
  -4  16  -4   20.60    1.30
  -4  16  -5  177.38    3.50
  -4  16  -6   23.20    1.60
  -4  16  -7   28.90    1.60
  -4  16  -8   30.80    2.00
  -4  16  -9   34.90    2.50
  -5  15  11   12.40   15.90
  -5  15  10   11.30    4.50
  -5  15   9   76.79    2.50
  -5  15   8    3.20    1.70
  -5  15   7   96.29    2.90
  -5  15   6   30.30    1.50
  -5  15   5    0.00    1.50
  -5  15   4  219.68    9.30
  -5  15   3    5.70    1.50
  -5  15   2   51.29    2.40
  -5  15   1    1.50    0.60
  -5  15   0   33.70    1.30
  -5  15  -1  143.69    2.50
  -5  15  -2   13.50    1.10
  -5  15  -3   59.09    2.00
  -5  15  -4    8.70    1.00
  -5  15  -5   35.60    1.90
  -5  15  -6   50.19    2.00
  -5  15  -7  139.49    3.50
  -5  15  -8    7.50    1.90
  -5  15  -9    3.30    1.50
  -6  14  11   10.40    9.20
  -6  14  10    4.50    5.90
  -6  14   9   50.69    2.40
  -6  14   8   12.10    1.60
  -6  14   7   12.50    1.30
  -6  14   6   26.70    1.20
  -6  14   5   24.80    1.20
  -6  14   4  168.28    3.20
  -6  14   3   14.30    1.50
  -6  14   2    1.20    0.80
  -6  14   1  265.57    3.60
  -6  14   0   51.19    1.70
  -6  14  -1    0.40    0.60
  -6  14  -2    1.20    0.60
  -6  14  -3  249.18    3.70
  -6  14  -4   14.30    1.80
  -6  14  -5    2.40    1.80
  -6  14  -6    8.80    1.80
  -6  14  -7  166.38    5.20
  -6  14  -8    6.40    6.50
  -6  14  -9    1.60    1.60
  -7  13  11   55.99    7.00
  -7  13  10   73.19    4.80
  -7  13   9    2.00    1.60
  -7  13   8    3.30    1.20
  -7  13   7    3.30    0.70
  -7  13   6    3.40    0.70
  -7  13   5  503.55    5.80
  -7  13   4    0.60    0.50
  -7  13   3  121.69    2.30
  -7  13   2  169.18    2.90
  -7  13   1  128.99    2.50
  -7  13   0   45.00    1.40
  -7  13  -1    2.50    0.60
  -7  13  -2  134.79    2.50
  -7  13  -3   47.50    2.00
  -7  13  -4   32.80    2.20
  -7  13  -5   39.10    1.90
  -7  13  -6   14.70    2.20
  -7  13  -7   98.19    4.20
  -7  13  -8   12.20    6.70
  -7  13  -9    2.80    6.90
  -8  12  12   12.80    3.00
  -8  12  11    0.20    2.90
  -8  12  10   43.30    4.20
  -8  12   9    1.90    1.60
  -8  12   8   32.30    1.70
  -8  12   7   47.80    1.40
  -8  12   6  320.87    4.20
  -8  12   5   20.70    1.00
  -8  12   4   61.39    1.60
  -8  12   3    1.20    0.80
  -8  12   2  479.95    6.30
  -8  12   1   17.50    1.10
  -8  12   0    5.10    0.70
  -8  12  -1  131.99    2.80
  -8  12  -2    1.30    1.00
  -8  12  -3   71.09    2.00
  -8  12  -4   11.90    1.20
  -8  12  -5  114.49    3.10
  -8  12  -6   17.10    3.00
  -8  12  -7    2.70    2.40
  -8  12  -8   31.20    6.90
  -9  11  12   58.49    6.60
  -9  11  11    2.80    1.80
  -9  11  10    2.70    1.50
  -9  11   9   32.50    3.20
  -9  11   8  175.08    4.20
  -9  11   7   12.80    1.00
  -9  11   6   76.89    1.70
  -9  11   5   14.00    1.00
  -9  11   4  290.57    4.40
  -9  11   3  114.39    2.70
  -9  11   2   89.59    2.10
  -9  11   1   34.10    1.30
  -9  11   0    0.80    1.10
  -9  11  -1   26.20    3.00
  -9  11  -2   78.39    2.90
  -9  11  -3  188.88    3.60
  -9  11  -4  233.98    3.90
  -9  11  -5    3.50    1.20
  -9  11  -6    4.50    1.20
  -9  11  -7   21.00    3.00
  -9  11  -8    6.50    3.30
 -10  10  12   42.10    5.10
 -10  10  11    7.90    4.60
 -10  10  10   45.00    4.40
 -10  10   9    3.50    3.30
 -10  10   8  127.49    3.40
 -10  10   7   41.60    2.20
 -10  10   6  100.29    2.20
 -10  10   5  257.37    3.60
 -10  10   4   57.19    1.80
 -10  10   3  158.88    2.60
 -10  10   2   61.69    2.00
 -10  10   1  113.39    2.40
 -10  10   0  117.29    3.10
 -10  10  -1   29.40    3.20
 -10  10  -2  107.09    3.90
 -10  10  -3  124.29    3.20
 -10  10  -4  237.68    4.60
 -10  10  -5    3.10    1.40
 -10  10  -6   11.30    1.50
 -10  10  -7    9.40    1.70
 -10  10  -8   15.30    2.30
 -11   9  12    7.50    5.30
 -11   9  11    4.40    2.60
 -11   9  10  108.29    5.20
 -11   9   9  142.99    5.80
 -11   9   8    2.80    2.10
 -11   9   7   35.70    1.80
 -11   9   6   84.79    2.30
 -11   9   5  331.47    4.40
 -11   9   4    4.80    1.20
 -11   9   3    0.50    0.80
 -11   9   2    4.30    0.60
 -11   9   1  123.99    2.80
 -11   9   0  189.48    3.80
 -11   9  -1   20.20    2.30
 -11   9  -2   56.39    3.40
 -11   9  -3   39.00    2.00
 -11   9  -4    4.90    1.10
 -11   9  -5    5.30    1.40
 -11   9  -6    1.50    1.40
 -11   9  -7   23.90    2.10
 -12   8  12    0.30    4.30
 -12   8  11   33.50    6.30
 -12   8  10    2.50    2.30
 -12   8   9   80.89    4.00
 -12   8   8   12.90    1.80
 -12   8   7   50.79    1.90
 -12   8   6   15.30    1.00
 -12   8   5  152.18    2.80
 -12   8   4    2.10    1.20
 -12   8   3  107.89    2.60
 -12   8   2    1.50    0.70
 -12   8   1  116.99    2.90
 -12   8   0    1.50    1.10
 -12   8  -1   17.30    2.10
 -12   8  -2   11.30    1.60
 -12   8  -3   61.29    2.50
 -12   8  -4    2.30    1.00
 -12   8  -5   68.79    2.50
 -12   8  -6   10.20    1.90
 -12   8  -7   17.80    2.20
 -13   7  11   49.30    6.20
 -13   7  10   45.00    3.60
 -13   7   9    7.90    1.70
 -13   7   8   34.80    2.10
 -13   7   7  134.49    2.70
 -13   7   6   44.20    1.50
 -13   7   5   20.30    1.40
 -13   7   4  124.89    3.00
 -13   7   3  144.29    3.00
 -13   7   2    4.30    0.90
 -13   7   1    9.10    1.10
 -13   7   0   20.60    1.60
 -13   7  -1  157.38    3.60
 -13   7  -2  134.29    3.30
 -13   7  -3    6.40    1.60
 -13   7  -4    6.60    1.80
 -13   7  -5  106.79    4.30
 -13   7  -6   26.20    2.70
 -14   6  11   10.60    5.80
 -14   6  10    2.50    2.60
 -14   6   9    2.00    1.60
 -14   6   8  155.78    3.50
 -14   6   7    0.80    0.80
 -14   6   6   21.90    1.10
 -14   6   5    1.70    1.10
 -14   6   4   71.79    2.10
 -14   6   3   47.00    1.80
 -14   6   2  109.89    2.80
 -14   6   1   34.30    1.70
 -14   6   0   92.39    2.80
 -14   6  -1    6.60    1.50
 -14   6  -2   25.20    1.90
 -14   6  -3   12.20    1.90
 -14   6  -4  138.49    5.90
 -14   6  -5   20.10    5.50
 -14   6  -6    1.90    2.10
 -15   5  11    4.30    2.80
 -15   5  10   27.10    8.60
 -15   5   9   34.50    2.20
 -15   5   8   11.60    1.40
 -15   5   7   40.30    1.70
 -15   5   6    1.70    1.10
 -15   5   5    6.20    1.90
 -15   5   4  233.08    4.30
 -15   5   3   15.10    1.30
 -15   5   2    8.70    1.30
 -15   5   1   38.30    1.90
 -15   5   0   96.79    3.60
 -15   5  -1   17.60    2.00
 -15   5  -2   13.90    1.40
 -15   5  -3   10.00    2.30
 -15   5  -4   46.10    5.50
 -15   5  -5    1.60    2.20
 -16   4  10    0.60    2.10
 -16   4   9   40.70    2.50
 -16   4   8    1.10    1.20
 -16   4   7    1.90    1.00
 -16   4   6    7.60    1.40
 -16   4   5   43.50    2.50
 -16   4   4   32.40    1.90
 -16   4   3    2.40    1.40
 -16   4   2   28.40    2.20
 -16   4   1   25.70    2.20
 -16   4   0   16.30    1.80
 -16   4  -1   29.30    2.20
 -16   4  -2   30.20    2.80
 -16   4  -3   69.19    3.90
 -16   4  -4   32.20   13.00
 -17   3  10    0.40    2.00
 -17   3   9    4.10    2.10
 -17   3   8   12.40    1.40
 -17   3   7   43.00    1.90
 -17   3   6    4.50    1.40
 -17   3   5   47.00    2.20
 -17   3   4    2.80    1.30
 -17   3   3   73.99    2.90
 -17   3   2    4.50    3.00
 -17   3   1   77.29    3.40
 -17   3   0    9.20    4.80
 -17   3  -1   38.10    3.20
 -17   3  -2   20.30    3.60
 -17   3  -3   29.10    4.20
 -18   2   9    9.30    2.80
 -18   2   8   21.20    1.80
 -18   2   7  117.49    3.10
 -18   2   6    2.70    1.40
 -18   2   5    7.00    1.40
 -18   2   4    6.00    1.40
 -18   2   3   46.30    2.40
 -18   2   2   23.50    2.60
 -18   2   1    1.80    2.50
 -18   2   0    8.50    4.60
 -18   2  -1   75.69    6.30
 -18   2  -2   26.50    5.30
 -19   1   8   62.39    2.50
 -19   1   7   76.79    2.90
 -19   1   6   28.30    2.10
 -19   1   5    9.50    1.70
 -19   1   4   78.39    3.20
 -19   1   3    3.40    2.10
 -19   1   2    6.10    3.00
 -19   1   1   17.20    7.30
 -19   1   0   21.90    3.10
 -20   0   6   20.60    5.90
 -20   0   5    2.70    2.20
 -20   0   4   39.90    3.40
 -20   0   3    2.60    3.40
 -20   0   2  182.88  122.79
   4  26   1  101.29    5.80
   4  26   0    8.70    2.60
   4  26  -1    8.10    2.00
   4  26  -2    7.80    2.00
   4  26  -3   23.70    2.50
   3  25   3    2.70   11.60
   3  25   2   13.10    4.90
   3  25   1   80.69    4.00
   3  25   0    0.90    1.90
   3  25  -1    2.50    2.60
   3  25  -2   31.60    9.90
   3  25  -3   16.50    2.40
   3  25  -4    7.90    1.80
   3  25  -5    5.10    1.60
   2  24   5    5.50    3.20
   2  24   4    3.50    1.80
   2  24   3   39.50    3.60
   2  24   2   23.40    4.00
   2  24   1   29.20    2.60
   2  24   0    1.60    1.40
   2  24  -1   13.90    2.20
   2  24  -2   13.30    2.10
   2  24  -3    4.20    1.40
   2  24  -4    2.40    1.30
   2  24  -5   10.60    1.60
   2  24  -6    5.80    1.70
   1  23   6   26.10    5.80
   1  23   5    6.10    2.30
   1  23   4  120.49    4.10
   1  23   3   12.70    1.50
   1  23   2    2.60    1.30
   1  23   1    1.90    1.10
   1  23   0   12.80    1.20
   1  23  -1    2.50    1.20
   1  23  -2   18.30    1.60
   1  23  -3    1.40    0.90
   1  23  -4    5.00    1.20
   1  23  -5    0.70    1.30
   1  23  -6   59.59    4.00
   0  22   7    4.70    8.00
   0  22   6   46.10    4.10
   0  22   5    3.40    1.40
   0  22   4   58.59    2.40
   0  22   3    2.50    1.00
   0  22   2    3.50    0.90
   0  22   1    5.60    1.00
   0  22   0   29.80    1.70
   0  22  -1    5.20    1.00
   0  22  -2    4.10    1.00
   0  22  -3    1.80    1.00
   0  22  -4   57.69    2.80
   0  22  -5    2.20    1.90
   0  22  -6   27.60    2.10
   0  22  -7    7.00    2.70
  -1  21   8   21.30    6.60
  -1  21   7    3.60    1.70
  -1  21   6  138.09    4.50
  -1  21   5   26.30    1.60
  -1  21   4    3.50    1.00
  -1  21   3    1.20    1.10
  -1  21   2    1.20    0.80
  -1  21   1   33.30    1.50
  -1  21   0    4.40    1.20
  -1  21  -1   52.99    2.00
  -1  21  -2   13.40    1.10
  -1  21  -3   45.30    1.80
  -1  21  -4   74.29    3.50
  -1  21  -5    3.40    1.80
  -1  21  -6    1.40    1.30
  -1  21  -7   12.40    2.00
  -2  20   9   48.50   12.60
  -2  20   8    5.70    2.70
  -2  20   7  122.19    3.80
  -2  20   6   30.90    1.80
  -2  20   5   67.79    2.70
  -2  20   4    0.60    1.00
  -2  20   3   39.40    3.70
  -2  20   2    5.20    2.00
  -2  20   1  135.09    2.60
  -2  20   0   21.70    1.40
  -2  20  -1   43.80    1.80
  -2  20  -2    1.60    0.90
  -2  20  -3  204.88    3.60
  -2  20  -4    8.00    1.50
  -2  20  -5    8.80    1.80
  -2  20  -6    2.40    1.30
  -2  20  -7   26.40    2.00
  -2  20  -8    3.50    2.50
  -3  19   9    8.20    2.00
  -3  19   8    2.70    1.60
  -3  19   7  158.88    3.60
  -3  19   6   22.00    2.20
  -3  19   5    0.70    1.90
  -3  19   4    0.80    4.60
  -3  19   3   50.39    3.10
  -3  19   2    5.30    1.90
  -3  19   1   36.90    1.40
  -3  19   0   19.00    1.30
  -3  19  -1  354.46    6.30
  -3  19  -2   20.40    1.70
  -3  19  -3    2.40    1.00
  -3  19  -4    2.10    1.50
  -3  19  -5   28.20    2.20
  -3  19  -6    2.00    1.20
  -3  19  -7   18.90    1.50
  -3  19  -8    9.00    2.40
  -4  18  10    7.50    1.80
  -4  18   9    3.80    1.50
  -4  18   8   94.49    3.20
  -4  18   7   12.10    2.10
  -4  18   6   27.30   36.30
  -4  18   5   26.90    3.00
  -4  18   4    9.40   63.59
  -4  18   3   84.99    3.60
  -4  18   2  208.88    9.50
  -4  18   1   35.80    2.00
  -4  18   0   39.30    1.40
  -4  18  -1  152.48    3.40
  -4  18  -2   83.39    3.20
  -4  18  -3   16.20    1.40
  -4  18  -4    2.80    1.00
  -4  18  -5    3.70    1.20
  -4  18  -6    9.80    1.40
  -4  18  -7    6.20    1.20
  -4  18  -8   98.99    4.60
  -5  17  10    3.00    1.90
  -5  17   9    1.80    1.20
  -5  17   8  103.39    3.80
  -5  17   7    0.50    1.50
  -5  17   6    1.80    3.50
  -5  17   5   41.70    2.50
  -5  17   4  173.88    8.70
  -5  17   3    2.60    1.60
  -5  17   2  142.69    4.70
  -5  17   1    2.80    0.70
  -5  17   0  381.36    4.90
  -5  17  -1   16.40    1.20
  -5  17  -2    7.10    1.40
  -5  17  -3   33.90    1.80
  -5  17  -4    2.20    1.10
  -5  17  -5    1.90    0.80
  -5  17  -6    2.70    1.00
  -5  17  -7    3.40    1.20
  -5  17  -8  118.79    4.50
  -6  16  10   21.30    4.40
  -6  16   9   13.70    1.70
  -6  16   8   11.20    1.80
  -6  16   7    4.30    1.20
  -6  16   6  172.98    3.60
  -6  16   5    5.30    1.50
  -6  16   4    1.20    1.60
  -6  16   3    2.70    1.60
  -6  16   2   13.20    1.60
  -6  16   1  322.67    4.20
  -6  16   0  114.59    2.40
  -6  16  -1   33.20    1.50
  -6  16  -2    8.90    1.00
  -6  16  -3    1.30    2.10
  -6  16  -4  169.58    4.50
  -6  16  -5    1.30    1.00
  -6  16  -6   88.19    4.00
  -6  16  -7   28.70    3.40
  -6  16  -8   30.80   10.50
  -7  15  11   25.10    4.20
  -7  15  10   39.60    7.60
  -7  15   9    8.80    1.80
  -7  15   8    2.00    1.10
  -7  15   7   76.79    2.30
  -7  15   6   30.70    1.50
  -7  15   5    3.40    0.80
  -7  15   4   28.90    1.50
  -7  15   3  114.99    2.50
  -7  15   2   40.40    1.70
  -7  15   1  506.15    6.10
  -7  15   0    6.20    0.80
  -7  15  -1   16.20    1.10
  -7  15  -2   44.50    1.80
  -7  15  -3   86.99    3.70
  -7  15  -4   17.40    2.60
  -7  15  -5    7.80    1.30
  -7  15  -6   19.60    3.00
  -7  15  -7  110.79    4.70
  -7  15  -8   17.70    4.30
  -8  14  11   80.89    7.60
  -8  14  10   11.00    2.90
  -8  14   9    1.10    1.20
  -8  14   8    3.20    0.90
  -8  14   7  381.26    5.20
  -8  14   6   23.40    1.20
  -8  14   5   12.30    1.10
  -8  14   4    1.50    0.70
  -8  14   3  272.47    4.20
  -8  14   2    8.00    1.00
  -8  14   1   34.30    1.30
  -8  14   0    4.50    0.70
  -8  14  -1   26.50    1.60
  -8  14  -2   18.30    1.30
  -8  14  -3  104.89    4.10
  -8  14  -4   10.00    1.40
  -8  14  -5   85.49    4.20
  -8  14  -6    6.70    1.90
  -8  14  -7   91.49    6.10
  -8  14  -8   14.20    3.60
  -9  13  11   32.80    3.40
  -9  13  10    3.30    1.80
  -9  13   9   77.49    3.00
  -9  13   8   46.50    2.20
  -9  13   7    4.40    0.80
  -9  13   6    1.50    0.60
  -9  13   5    6.10    0.80
  -9  13   4    1.10    0.70
  -9  13   3   38.80    1.50
  -9  13   2   57.89    1.80
  -9  13   1   12.10    1.00
  -9  13   0   72.29    2.50
  -9  13  -1   92.09    3.60
  -9  13  -2    4.20    1.50
  -9  13  -3   17.20    1.30
  -9  13  -4   46.70    2.00
  -9  13  -5   96.89    3.00
  -9  13  -6   26.80    2.40
  -9  13  -7    5.20    3.10
 -10  12  11    1.20    2.90
 -10  12  10   10.60    2.50
 -10  12   9   59.29    3.60
 -10  12   8   69.09    3.00
 -10  12   7   19.40    1.20
 -10  12   6    2.30    0.70
 -10  12   5  112.89    2.60
 -10  12   4  442.06    5.90
 -10  12   3    1.70    0.90
 -10  12   2   51.39    1.70
 -10  12   1    1.80    0.90
 -10  12   0  108.49    3.70
 -10  12  -1  209.98    7.20
 -10  12  -2   21.20    2.10
 -10  12  -3    1.90    0.90
 -10  12  -4  196.58    3.90
 -10  12  -5   17.80    2.10
 -10  12  -6    3.80    1.90
 -10  12  -7   18.10    3.30
 -11  11  11   13.70    3.80
 -11  11  10   36.80    4.00
 -11  11   9   10.80    6.60
 -11  11   8   14.00    3.50
 -11  11   7   10.60    1.20
 -11  11   6   71.49    2.20
 -11  11   5  181.28    3.60
 -11  11   4   62.29    2.40
 -11  11   3   14.40    1.10
 -11  11   2  182.38    3.00
 -11  11   1   30.30    1.90
 -11  11   0  229.88    5.60
 -11  11  -1   15.30    2.30
 -11  11  -2   90.49    3.90
 -11  11  -3    1.90    1.10
 -11  11  -4   18.40    1.60
 -11  11  -5    3.30    1.90
 -11  11  -6   35.90    2.50
 -11  11  -7    3.40    2.00
 -12  10  11    2.60    3.40
 -12  10  10    5.80    3.30
 -12  10   9   48.50    3.30
 -12  10   8    4.20    2.10
 -12  10   7   63.29    2.10
 -12  10   6   46.10    1.80
 -12  10   5   96.79    2.70
 -12  10   4    1.50    1.70
 -12  10   3  119.79    3.10
 -12  10   2  113.59    2.70
 -12  10   1   44.20    4.40
 -12  10   0    0.10    1.40
 -12  10  -1   63.89    3.90
 -12  10  -2    2.00    1.20
 -12  10  -3   28.20    1.90
 -12  10  -4    1.40    1.30
 -12  10  -5    9.80    1.80
 -12  10  -6   87.89    4.00
 -13   9  11   37.40    5.50
 -13   9  10    7.10    3.10
 -13   9   9   51.39    4.20
 -13   9   8    5.00    2.00
 -13   9   7  127.59    3.10
 -13   9   6    7.60    1.00
 -13   9   5    4.40    1.20
 -13   9   4    1.70    1.20
 -13   9   3  277.87    4.70
 -13   9   2   14.10    1.30
 -13   9   1   39.20    2.00
 -13   9   0   67.29    3.10
 -13   9  -1  177.78    5.00
 -13   9  -2   18.10    1.60
 -13   9  -3   21.00    1.90
 -13   9  -4   13.00    2.20
 -13   9  -5  145.39    4.90
 -13   9  -6   18.10    2.70
 -14   8  11   34.90    8.80
 -14   8  10   32.80   17.70
 -14   8   9   91.29    3.70
 -14   8   8    2.70    1.10
 -14   8   7  139.49    2.90
 -14   8   6    5.10    0.80
 -14   8   5    2.40    0.90
 -14   8   4    0.80    0.90
 -14   8   3   81.79    2.50
 -14   8   2   79.59    2.40
 -14   8   1   33.90    1.90
 -14   8   0   63.29    3.00
 -14   8  -1  121.19    3.80
 -14   8  -2   19.10    1.70
 -14   8  -3   12.50    2.00
 -14   8  -4    4.30    2.60
 -14   8  -5  177.88    8.90
 -15   7  11    3.60    2.40
 -15   7  10   49.80   11.00
 -15   7   9    2.00    1.30
 -15   7   8   42.40    2.30
 -15   7   7   22.90    1.50
 -15   7   6    2.20    1.30
 -15   7   5    4.10    1.00
 -15   7   4   72.89    2.50
 -15   7   3   10.80    1.30
 -15   7   2   22.90    1.60
 -15   7   1   27.60    2.00
 -15   7   0   51.59    2.60
 -15   7  -1    5.20    1.60
 -15   7  -2    8.90    1.70
 -15   7  -3   68.99    5.40
 -15   7  -4   81.19   12.70
 -16   6  10   15.90    3.40
 -16   6   9    1.50    2.90
 -16   6   8    5.50    1.10
 -16   6   7    4.60    1.30
 -16   6   6   31.30    1.60
 -16   6   5   10.20    1.70
 -16   6   4  151.08    3.40
 -16   6   3    1.20    1.30
 -16   6   2  146.09    4.20
 -16   6   1    1.70    1.40
 -16   6   0    1.90    2.10
 -16   6  -1    3.20    1.50
 -16   6  -2  149.79    5.30
 -16   6  -3    4.10    3.80
 -16   6  -4    8.00    2.50
 -17   5  10   13.80    3.50
 -17   5   9    2.80    1.80
 -17   5   8   26.00    1.70
 -17   5   7   15.20    1.70
 -17   5   6   81.19    2.60
 -17   5   5    8.20    1.50
 -17   5   4    2.50    1.30
 -17   5   3  112.19    3.60
 -17   5   2   94.89    4.00
 -17   5   1    5.30    2.50
 -17   5   0    3.60    2.10
 -17   5  -1   10.70    2.30
 -17   5  -2   69.99    5.60
 -17   5  -3    4.50    2.50
 -18   4   9   10.60    2.10
 -18   4   8    8.90    1.50
 -18   4   7    3.80    1.80
 -18   4   6    2.60    1.60
 -18   4   5    7.30    1.70
 -18   4   4   36.60   10.70
 -18   4   3  240.98    6.30
 -18   4   2   22.20    2.60
 -18   4   1    0.20    2.60
 -18   4   0   14.80    3.50
 -18   4  -1   12.40    3.40
 -19   3   8    9.60    1.70
 -19   3   7   12.10    1.60
 -19   3   6   20.60    1.80
 -19   3   5   41.60    2.50
 -19   3   4   50.29    2.40
 -19   3   3    4.90    2.70
 -19   3   2    8.80    3.20
 -19   3   1   30.00    4.70
 -19   3   0   13.30    2.80
 -20   2   5    8.20    2.10
 -20   2   4    5.00    2.60
 -20   2   3    3.40    3.50
   2  26   2   38.00    3.30
   2  26   1   11.20    4.50
   2  26   0    2.00    1.90
   2  26  -1    9.40    2.90
   2  26  -2    3.10    3.10
   2  26  -3    4.70    2.10
   1  25   4    5.50    2.30
   1  25   3   46.40    4.60
   1  25   2    4.30    2.80
   1  25   1    7.70    2.00
   1  25   0    2.20    1.40
   1  25  -1   58.79    3.80
   1  25  -2    3.40    3.00
   1  25  -3    2.70    1.70
   1  25  -4    0.10    1.70
   1  25  -5   40.20    2.60
   0  24   5   34.30    2.70
   0  24   4   57.09    3.20
   0  24   3    3.60    1.40
   0  24   2    8.20    1.20
   0  24   1    8.50    1.40
   0  24   0   40.80    3.60
   0  24  -1    9.80    1.50
   0  24  -2   13.40    1.70
   0  24  -3    3.10    1.40
   0  24  -4   44.90    2.90
   0  24  -5   25.40    3.00
  -1  23   6   80.89    4.20
  -1  23   5    3.10    1.40
  -1  23   4    5.90    1.40
  -1  23   3    2.40    1.10
  -1  23   2   20.60    1.70
  -1  23   1    1.60    1.10
  -1  23   0   15.70    1.40
  -1  23  -1    1.70    2.10
  -1  23  -2    2.30    1.00
  -1  23  -3    6.70    1.10
  -1  23  -4  110.29    4.80
  -1  23  -5    4.00    2.30
  -1  23  -6   14.50    2.10
  -2  22   7    1.40    1.70
  -2  22   6   32.50    2.30
  -2  22   5   15.90    1.60
  -2  22   4    7.00    7.50
  -2  22   3    5.20    2.30
  -2  22   2   37.60    2.00
  -2  22   1    4.30    1.00
  -2  22   0    5.00    1.50
  -2  22  -1    2.60    1.20
  -2  22  -2  103.89    2.50
  -2  22  -3   17.20    1.60
  -2  22  -4    2.20    1.90
  -2  22  -5    6.00    3.00
  -2  22  -6    7.00    1.50
  -2  22  -7    2.20    3.60
  -3  21   8   32.70    2.70
  -3  21   7   65.89    4.10
  -3  21   6    4.10    1.60
  -3  21   5    1.40    1.90
  -3  21   4   25.90    3.40
  -3  21   3   79.99    4.40
  -3  21   2    2.30    2.40
  -3  21   1    1.20    0.90
  -3  21   0    1.80    1.50
  -3  21  -1  143.79    3.70
  -3  21  -2   34.50    1.70
  -3  21  -3   51.99    2.40
  -3  21  -4    5.60    1.60
  -3  21  -5   18.00    2.10
  -3  21  -6   11.00    1.50
  -3  21  -7   25.30    2.70
  -4  20   9    2.50    2.20
  -4  20   8    4.30    2.90
  -4  20   7   34.60    3.70
  -4  20   6    0.70    2.50
  -4  20   5    9.50    3.50
  -4  20   4    3.90    5.70
  -4  20   3   82.39    3.70
  -4  20   2   32.10    3.90
  -4  20   1   34.30    1.50
  -4  20   0  120.69    2.80
  -4  20  -1  176.88    4.70
  -4  20  -2   23.80    2.20
  -4  20  -3    2.10    1.30
  -4  20  -4   13.10    2.20
  -4  20  -5   30.50    3.00
  -4  20  -6    2.10    1.20
  -4  20  -7    2.40    1.40
  -5  19   9    3.30    3.20
  -5  19   8    3.80    2.10
  -5  19   7   16.10    2.40
  -5  19   6    1.60    5.50
  -5  19   5  105.19    6.60
  -5  19   4   24.40    3.60
  -5  19   3   72.89    3.40
  -5  19   2    2.70    3.80
  -5  19   1  167.58    3.40
  -5  19   0   62.19    1.90
  -5  19  -1   25.00    1.90
  -5  19  -2    3.30    1.20
  -5  19  -3    3.00    1.10
  -5  19  -4  125.49    3.90
  -5  19  -5    0.70    0.90
  -5  19  -6    1.70    1.30
  -5  19  -7   32.40    2.00
  -6  18  10   13.00    2.50
  -6  18   9    1.70    2.40
  -6  18   8    3.30    2.10
  -6  18   7    0.40    3.20
  -6  18   6   85.29    3.80
  -6  18   5  110.19    5.80
  -6  18   4    2.40    2.60
  -6  18   3   17.80    2.00
  -6  18   2  114.89    4.50
  -6  18   1  110.69    2.60
  -6  18   0  169.28    3.10
  -6  18  -1   21.40    1.70
  -6  18  -2  109.59    3.10
  -6  18  -3   25.60    2.10
  -6  18  -4   48.90    2.50
  -6  18  -5    1.80    1.60
  -6  18  -6   19.60    3.20
  -6  18  -7   32.70    3.60
  -7  17  10    5.80    3.00
  -7  17   9   17.60    1.70
  -7  17   8    3.30    1.30
  -7  17   7    0.90    1.10
  -7  17   6   82.19    2.50
  -7  17   5    2.60    1.20
  -7  17   4   21.40    1.90
  -7  17   3   18.30    1.70
  -7  17   2  423.56    7.10
  -7  17   1   93.99    2.40
  -7  17   0    9.10    0.90
  -7  17  -1    0.40    0.80
  -7  17  -2  172.28    4.60
  -7  17  -3   16.30    6.30
  -7  17  -4   13.90    1.80
  -7  17  -5    4.00    2.00
  -7  17  -6   92.29    5.00
  -7  17  -7   17.60    7.60
  -8  16  10   43.70   13.00
  -8  16   9    1.20    1.10
  -8  16   8   15.60    1.80
  -8  16   7   25.40    1.30
  -8  16   6   50.39    1.80
  -8  16   5    0.70    0.80
  -8  16   4   90.79    2.80
  -8  16   3    5.10    1.30
  -8  16   2   29.30    1.80
  -8  16   1   89.49    2.40
  -8  16   0    0.80    0.80
  -8  16  -1   38.00    2.10
  -8  16  -2   46.80    3.30
  -8  16  -3    4.50    2.20
  -8  16  -4    3.10    1.40
  -8  16  -5   12.10    2.10
  -8  16  -6  124.59    5.00
  -8  16  -7   15.30    4.00
  -9  15  10   10.30    2.00
  -9  15   9   11.10    1.50
  -9  15   8    3.20    1.00
  -9  15   7  104.29    2.40
  -9  15   6    5.30    0.80
  -9  15   5   53.19    1.90
  -9  15   4   25.70    1.80
  -9  15   3    2.50    1.00
  -9  15   2   47.70    2.30
  -9  15   1    8.80    1.00
  -9  15   0   16.50    1.70
  -9  15  -1   64.39    3.70
  -9  15  -2   20.90    1.70
  -9  15  -3    2.30    1.10
  -9  15  -4   63.09    2.40
  -9  15  -5  128.09    4.20
  -9  15  -6   20.50    4.00
  -9  15  -7   12.80    9.00
 -10  14  11   25.60    6.30
 -10  14  10    3.90    2.60
 -10  14   9   50.19    3.40
 -10  14   8    9.80    1.10
 -10  14   7    1.20    0.80
 -10  14   6   17.30    1.10
 -10  14   5   14.00    1.30
 -10  14   4    3.00    1.10
 -10  14   3    8.10    1.20
 -10  14   2   12.20    1.50
 -10  14   1   32.10    3.40
 -10  14   0   35.90    3.50
 -10  14  -1   32.30    3.10
 -10  14  -2    1.80    1.20
 -10  14  -3  100.79    2.80
 -10  14  -4    2.20    1.20
 -10  14  -5   49.70    2.60
 -10  14  -6   35.20    2.90
 -10  14  -7   24.90   10.40
 -11  13  11    3.40    3.40
 -11  13  10   16.10    6.80
 -11  13   9   12.10    2.80
 -11  13   8    3.90    1.60
 -11  13   7   56.49    2.00
 -11  13   6   59.09    2.10
 -11  13   5  137.99    3.30
 -11  13   4   44.60    2.50
 -11  13   3    2.40    1.30
 -11  13   2  120.89    3.30
 -11  13   1  109.09    3.30
 -11  13   0   56.29    3.00
 -11  13  -1   33.40    2.90
 -11  13  -2   82.39    2.70
 -11  13  -3   65.79    2.40
 -11  13  -4   36.30    2.30
 -11  13  -5    7.40    2.00
 -11  13  -6    4.50    1.60
 -12  12  11    2.70    3.30
 -12  12  10    7.90    4.30
 -12  12   9   11.40    2.80
 -12  12   8    6.70    1.90
 -12  12   7    0.80    0.90
 -12  12   6   88.89    2.70
 -12  12   5    3.70    1.60
 -12  12   4    9.50    1.70
 -12  12   3    3.50    1.00
 -12  12   2  130.19    3.20
 -12  12   1    4.50    1.50
 -12  12   0   10.10    2.00
 -12  12  -1    4.30    2.60
 -12  12  -2   21.70    1.70
 -12  12  -3    3.90    1.20
 -12  12  -4    3.00    1.60
 -12  12  -5   13.80    2.20
 -12  12  -6   24.70    3.00
 -13  11  11    2.40    3.70
 -13  11  10    2.90    4.10
 -13  11   9    0.50    2.90
 -13  11   8   50.19    3.10
 -13  11   7   13.10    1.30
 -13  11   6   65.89    2.50
 -13  11   5    9.40    1.70
 -13  11   4   76.69    2.90
 -13  11   3    3.40    1.00
 -13  11   2   82.89    2.40
 -13  11   1    2.60    1.40
 -13  11   0    7.20    2.20
 -13  11  -1    5.80    2.10
 -13  11  -2   74.19    3.00
 -13  11  -3    2.10    1.50
 -13  11  -4   51.99    2.80
 -13  11  -5   20.60    2.60
 -14  10  10    6.30    5.30
 -14  10   9   30.80    2.70
 -14  10   8   73.89    3.80
 -14  10   7    2.30    0.90
 -14  10   6    4.40    1.00
 -14  10   5   36.90    2.80
 -14  10   4   29.50    2.20
 -14  10   3   35.40    1.70
 -14  10   2    1.80    1.00
 -14  10   1   27.00    2.40
 -14  10   0    4.60    1.60
 -14  10  -1  242.18    4.80
 -14  10  -2   36.50    2.50
 -14  10  -3   26.40    3.10
 -14  10  -4   18.80    3.20
 -14  10  -5   22.80    2.90
 -15   9  10    7.60    3.90
 -15   9   9   17.40    2.40
 -15   9   8    3.00    1.50
 -15   9   7    2.60    1.40
 -15   9   6    2.70    1.20
 -15   9   5    1.00    1.10
 -15   9   4   11.70    1.30
 -15   9   3   24.50    1.60
 -15   9   2    3.40    1.10
 -15   9   1  114.19    3.30
 -15   9   0    4.40    2.10
 -15   9  -1   52.69    2.60
 -15   9  -2    6.10    1.90
 -15   9  -3   48.90    3.60
 -15   9  -4    9.70    5.70
 -16   8  10   12.50    3.40
 -16   8   9    3.20    1.70
 -16   8   8    6.70    1.40
 -16   8   7    7.20    3.80
 -16   8   6   24.50    1.80
 -16   8   5   50.09    2.30
 -16   8   4    3.60    1.30
 -16   8   3    2.40    1.40
 -16   8   2   29.90    2.00
 -16   8   1   64.79    2.80
 -16   8   0    7.70    2.00
 -16   8  -1   26.30    2.20
 -16   8  -2   13.80    2.20
 -16   8  -3   10.10    4.70
 -17   7   9    3.20    1.70
 -17   7   8    3.10    1.60
 -17   7   7   83.59    2.80
 -17   7   6   31.60    1.80
 -17   7   5   79.29    3.10
 -17   7   4   12.80    1.80
 -17   7   3    3.30    1.80
 -17   7   2   38.40    2.80
 -17   7   1    4.50    2.00
 -17   7   0    5.90    2.20
 -17   7  -1   15.10    4.00
 -17   7  -2   24.60    4.30
 -18   6   8    9.10    2.20
 -18   6   7    2.70    1.80
 -18   6   6   66.29    3.10
 -18   6   5    7.30    1.70
 -18   6   4   15.00    2.50
 -18   6   3    3.00    2.10
 -18   6   2   48.70    3.20
 -18   6   1   13.50    6.00
 -18   6   0    5.90    3.80
 -18   6  -1    6.10    3.70
 -19   5   7   15.30    2.00
 -19   5   6    3.50    1.80
 -19   5   5   13.30    1.90
 -19   5   4   19.30    2.20
 -19   5   3   20.00    3.40
 -19   5   2    6.50    3.20
 -19   5   1    5.60    3.40
 -20   4   4    5.50    4.10
   1  27   0   11.90    5.20
   0  26   3    6.40    2.30
   0  26   2    5.90    1.80
   0  26   1   91.19    4.20
   0  26   0   14.10    1.80
   0  26  -1   91.69    5.90
   0  26  -2    6.80    2.30
   0  26  -3    6.60    2.00
  -1  25   5   52.19    3.30
  -1  25   4    3.30    1.80
  -1  25   3    2.90    1.70
  -1  25   2    4.30    1.50
  -1  25   1   56.99    2.70
  -1  25   0    1.90    1.40
  -1  25  -1    3.70    1.30
  -1  25  -2    3.20    1.60
  -1  25  -3   42.70    3.40
  -1  25  -4    2.50    2.10
  -2  24   6   13.20    2.00
  -2  24   5   19.60    2.30
  -2  24   4    2.60    1.50
  -2  24   3    9.40   11.20
  -2  24   2   14.10    1.80
  -2  24   1    8.70    2.00
  -2  24   0    4.60    2.00
  -2  24  -1   26.10    2.40
  -2  24  -2   14.20    1.20
  -2  24  -3   48.00    4.90
  -2  24  -4   17.50    8.10
  -2  24  -5    6.70    1.80
  -3  23   7   12.00    1.90
  -3  23   6   46.20    3.10
  -3  23   5    3.00    1.50
  -3  23   4    6.10    5.00
  -3  23   3    1.50    3.50
  -3  23   2   35.60    3.60
  -3  23   1    4.20    1.60
  -3  23   0    6.60    2.00
  -3  23  -1    1.90    1.90
  -3  23  -2   49.20    2.30
  -3  23  -3    4.70    2.10
  -3  23  -4   12.30    2.40
  -3  23  -5    5.30    2.00
  -4  22   7   10.50    4.00
  -4  22   6    7.00    2.20
  -4  22   5   29.00   19.90
  -4  22   4   24.20    4.20
  -4  22   3   34.00    3.20
  -4  22   2   26.90    3.80
  -4  22   1   22.90    2.40
  -4  22   0  139.09    6.60
  -4  22  -1    2.10    2.00
  -4  22  -2   11.90    1.60
  -4  22  -3    6.70    2.20
  -4  22  -4    6.60    2.50
  -4  22  -5    5.80    1.50
  -4  22  -6   16.00    1.70
  -5  21   8   24.60    3.30
  -5  21   7    0.90    8.60
  -5  21   6    2.40    1.50
  -5  21   4   24.20    2.30
  -5  21   3    9.50    3.90
  -5  21   2   52.49    6.00
  -5  21   1   53.89    2.10
  -5  21   0  104.69    3.80
  -5  21  -1    2.50    2.00
  -5  21  -2    2.60    1.50
  -5  21  -3   36.20    2.30
  -5  21  -4    1.90    1.30
  -5  21  -5    5.30    1.30
  -5  21  -6    4.90    1.60
  -6  20   9   88.19   12.20
  -6  20   8    8.00    2.90
  -6  20   7    3.70    3.00
  -6  20   6    4.80    1.90
  -6  20   5  153.78    7.50
  -6  20   4    5.30    2.20
  -6  20   3   67.29    4.90
  -6  20   2   14.60    2.40
  -6  20   1   76.49    2.30
  -6  20   0    2.10    1.20
  -6  20  -1    4.90    1.40
  -6  20  -2    3.10    1.30
  -6  20  -3   37.00    2.20
  -6  20  -4   36.00    2.40
  -6  20  -5    4.20    1.40
  -6  20  -6    5.50    1.60
  -7  19   9   83.89    4.80
  -7  19   8    3.40    1.50
  -7  19   7   25.50    4.60
  -7  19   6    4.60    1.50
  -7  19   5   24.60    2.50
  -7  19   4    4.70    2.10
  -7  19   3   65.09    3.60
  -7  19   2    7.90    1.70
  -7  19   1  102.79    2.70
  -7  19   0    6.50    1.00
  -7  19  -1   29.90    2.00
  -7  19  -2   20.30    3.50
  -7  19  -3   13.70    2.60
  -7  19  -4   14.40    2.20
  -7  19  -5    1.10    2.10
  -7  19  -6   40.30   12.10
  -8  18   9   32.60    2.20
  -8  18   8    1.00    1.60
  -8  18   7   41.70    2.10
  -8  18   6    8.40    1.10
  -8  18   5   10.80    1.40
  -8  18   4   12.90    1.70
  -8  18   3   28.60    2.20
  -8  18   2  133.49    3.40
  -8  18   1   23.40    1.40
  -8  18   0    2.50    1.00
  -8  18  -1   33.60    2.00
  -8  18  -2   33.50    3.20
  -8  18  -3    0.90    2.40
  -8  18  -4    2.20    2.10
  -8  18  -5    5.20    3.40
  -8  18  -6   47.00    5.10
  -9  17  10   14.50    2.70
  -9  17   9    1.90    1.20
  -9  17   8   35.00    1.90
  -9  17   7    1.10    0.90
  -9  17   6    0.50    0.80
  -9  17   5   10.30    1.30
  -9  17   4   59.99    2.60
  -9  17   3    2.70    1.40
  -9  17   2  113.89    3.60
  -9  17   1   46.80    2.10
  -9  17   0   57.59    5.00
  -9  17  -1    2.90    1.20
  -9  17  -2    1.70    1.30
  -9  17  -3    4.70    1.80
  -9  17  -4   10.70    1.40
  -9  17  -5    6.30    2.50
  -9  17  -6   72.69    8.80
 -10  16  10    7.40    4.60
 -10  16   9    3.80    1.90
 -10  16   8   29.30    1.50
 -10  16   7    1.10    0.90
 -10  16   6  107.69    3.00
 -10  16   5   42.30    2.30
 -10  16   4    3.70    1.50
 -10  16   3    2.30    1.40
 -10  16   2    9.40    1.50
 -10  16   1   76.09    4.40
 -10  16   0  106.89    5.00
 -10  16  -1   17.80    3.30
 -10  16  -2    2.20    1.20
 -10  16  -3    2.10    1.20
 -10  16  -4  185.18    4.70
 -10  16  -5   44.90    4.40
 -10  16  -6    8.60    3.70
 -11  15  10   71.39   13.40
 -11  15   9   60.59    3.70
 -11  15   8    2.00    1.10
 -11  15   7   50.69    1.90
 -11  15   6   16.50    1.80
 -11  15   5   42.30    3.20
 -11  15   4   44.40    3.30
 -11  15   3    1.30    1.90
 -11  15   2    5.10    1.40
 -11  15   1   68.19    4.00
 -11  15   0   21.00    3.30
 -11  15  -1    5.40    2.30
 -11  15  -2    1.80    1.30
 -11  15  -3  100.09    3.10
 -11  15  -4    4.40    1.90
 -11  15  -5   12.20    2.50
 -12  14  10    4.90    4.70
 -12  14   9    0.20    2.40
 -12  14   8    2.80    1.50
 -12  14   7  116.69    3.20
 -12  14   6   73.89    2.80
 -12  14   5   30.50    2.80
 -12  14   4   18.10    2.20
 -12  14   3   23.10    1.60
 -12  14   2   46.90    2.40
 -12  14   1   16.20    2.30
 -12  14   0    2.60    2.20
 -12  14  -1   36.00    2.90
 -12  14  -2    1.60    1.20
 -12  14  -3   69.89    2.70
 -12  14  -4    8.90    2.00
 -12  14  -5    4.20    2.20
 -13  13  10    8.50    4.40
 -13  13   9   10.30    2.70
 -13  13   8    5.00    1.40
 -13  13   7    2.20    1.60
 -13  13   6    5.50    1.50
 -13  13   5   48.00    2.60
 -13  13   4   41.80    2.70
 -13  13   3  135.99    3.40
 -13  13   2    3.90    1.50
 -13  13   1   15.20    1.80
 -13  13   0   23.30    2.50
 -13  13  -1   54.99    3.30
 -13  13  -2    8.70    1.40
 -13  13  -3    3.30    2.30
 -13  13  -4   28.50    3.70
 -13  13  -5    1.60    2.00
 -14  12  10    4.50    5.90
 -14  12   9    3.70    1.80
 -14  12   8   98.79    3.60
 -14  12   7    4.00    1.20
 -14  12   6   34.80    2.10
 -14  12   5   52.79    2.70
 -14  12   4  118.89    3.40
 -14  12   3   14.60    1.60
 -14  12   2    1.90    1.40
 -14  12   1   12.00    2.00
 -14  12   0   58.09    3.20
 -14  12  -1    6.10    1.80
 -14  12  -2   26.50    2.70
 -14  12  -3   11.30    5.20
 -14  12  -4   23.00    2.80
 -15  11   9    1.80    2.10
 -15  11   8   15.70    1.90
 -15  11   7    1.50    1.30
 -15  11   6    1.10    1.10
 -15  11   5    6.30    1.30
 -15  11   4   58.99    2.60
 -15  11   3    0.80    1.50
 -15  11   2   14.20    1.60
 -15  11   1   93.79    3.10
 -15  11   0  102.59    4.60
 -15  11  -1   10.90    1.80
 -15  11  -2    8.40    2.40
 -15  11  -3   12.00    4.20
 -16  10   9    1.00    2.20
 -16  10   8    2.80    1.90
 -16  10   7    7.10    2.00
 -16  10   6   97.39    3.20
 -16  10   5    3.30    1.10
 -16  10   4    1.90    1.40
 -16  10   3    6.60    1.60
 -16  10   2   50.89    2.30
 -16  10   1  109.69    4.00
 -16  10   0   14.60    2.50
 -16  10  -1    6.20    2.40
 -16  10  -2    1.80    3.60
 -16  10  -3   13.40    3.40
 -17   9   9    0.00    6.20
 -17   9   8   14.20    2.70
 -17   9   7    9.60    2.10
 -17   9   6   26.00    2.30
 -17   9   5   35.10    2.50
 -17   9   4    8.20    2.20
 -17   9   3   37.20    3.00
 -17   9   2    1.90    2.50
 -17   9   1   29.10    4.10
 -17   9   0    1.00    1.50
 -17   9  -1   20.40    3.70
 -17   9  -2    2.30    3.80
 -18   8   8    3.70    2.00
 -18   8   7  126.19    3.60
 -18   8   6    2.10    3.80
 -18   8   5   32.20    2.30
 -18   8   4   10.30    2.20
 -18   8   3   13.10    2.80
 -18   8   2   18.20    3.20
 -18   8   1    0.30    3.90
 -18   8   0    3.80    3.20
 -19   7   6    1.40    2.90
 -19   7   5    4.30    2.50
 -19   7   4   17.20    2.30
 -19   7   3    0.20    3.20
 -19   7   2    6.60    2.70
 -19   7   1    3.50    4.20
  -1  27   0    0.00   38.50
  -2  26   3    7.70    2.00
  -2  26   2    3.90    2.00
  -2  26   1    9.30    1.80
  -2  26   0    9.60    4.70
  -2  26  -1    3.20    1.70
  -2  26  -2   26.60    2.40
  -3  25   5    5.50    1.90
  -3  25   4   12.90    5.00
  -3  25   3   12.90    4.20
  -3  25   2   10.00    3.30
  -3  25   1    3.10    2.00
  -3  25   0    4.70    2.70
  -3  25  -1   89.59    3.70
  -3  25  -2    0.70    2.00
  -3  25  -3   10.50    2.40
  -4  24   6   49.50    5.80
  -4  24   5   20.50   13.10
  -4  24   4   86.89    6.70
  -4  24   3    1.40    3.90
  -4  24   2   13.80    3.50
  -4  24   1    3.60    1.80
  -4  24   0   43.80    3.60
  -4  24  -1   24.90    2.80
  -4  24  -2    1.60    1.60
  -4  24  -3    0.20    3.60
  -4  24  -4   13.00    2.50
  -5  23   7    0.20    4.80
  -5  23   6    2.20    3.40
  -5  23   5    0.60    9.50
  -5  23   4   98.29    5.20
  -5  23   3    2.90    4.10
  -5  23   2   31.50    5.30
  -5  23   1   11.50    1.60
  -5  23   0   61.99    4.30
  -5  23  -1   21.60    3.30
  -5  23  -2    4.70    1.60
  -5  23  -3    3.80    2.30
  -5  23  -4   28.00    2.70
  -5  23  -5   39.10   46.10
  -6  22   7    4.40    2.60
  -6  22   6   54.39    4.90
  -6  22   5   37.70    5.00
  -6  22   4   30.40    3.40
  -6  22   3    7.40    4.20
  -6  22   2  163.18    5.60
  -6  22   1    3.60    1.10
  -6  22   0    7.70    1.60
  -6  22  -1    1.30    1.50
  -6  22  -2   15.00    1.90
  -6  22  -3   12.40    1.70
  -6  22  -4    2.80    1.60
  -6  22  -5    2.10    1.70
  -7  21   8    9.10    1.90
  -7  21   7   58.39    4.30
  -7  21   6   32.40    3.00
  -7  21   5   46.20    5.10
  -7  21   4   17.20    2.90
  -7  21   3    3.50    2.00
  -7  21   2   13.40    1.80
  -7  21   1   14.60    2.30
  -7  21   0    0.70    1.20
  -7  21  -1    2.20    1.50
  -7  21  -2    3.20    1.60
  -7  21  -3   50.99    3.30
  -7  21  -4    0.60    1.40
  -7  21  -5    8.40    1.80
  -8  20   8    8.90    1.80
  -8  20   7   41.10    2.40
  -8  20   6   18.00    1.80
  -8  20   5    7.30    3.00
  -8  20   4    5.00    1.80
  -8  20   3   57.79    3.40
  -8  20   2    5.00    1.20
  -8  20   1   10.60    1.20
  -8  20   0   16.90    1.50
  -8  20  -1   75.29    3.30
  -8  20  -2    3.00    2.30
  -8  20  -3   29.60    3.10
  -8  20  -4    7.20    2.60
  -8  20  -5   49.00    5.30
  -9  19   9    2.70    3.40
  -9  19   8    2.00    1.50
  -9  19   7   12.50    1.50
  -9  19   6    1.20    1.10
  -9  19   5   39.70    2.20
  -9  19   4   11.20    2.30
  -9  19   3   57.59    3.60
  -9  19   2    7.10    1.30
  -9  19   1   10.90    1.20
  -9  19   0    8.70    1.60
  -9  19  -1   97.29    3.90
  -9  19  -2    2.10    2.10
  -9  19  -3   20.40    3.00
  -9  19  -4   83.19    4.40
  -9  19  -5   14.70    3.70
 -10  18   9    2.20    1.80
 -10  18   8   36.90    1.70
 -10  18   7    1.50    1.10
 -10  18   6   13.80    1.30
 -10  18   5   37.40    2.40
 -10  18   4   24.70    2.00
 -10  18   3   40.80    2.90
 -10  18   2    1.50    1.10
 -10  18   1   68.09    3.80
 -10  18   0   86.79    5.20
 -10  18  -1    1.10    2.00
 -10  18  -2   21.80    2.10
 -10  18  -3   13.60    2.10
 -10  18  -4   41.20    3.80
 -10  18  -5    5.50    5.80
 -11  17   9    1.40    2.20
 -11  17   8   19.90    1.70
 -11  17   7    1.30    1.10
 -11  17   6   57.39    2.40
 -11  17   5    7.40    1.60
 -11  17   4    7.60    1.90
 -11  17   3    9.40    1.80
 -11  17   2   10.60    2.00
 -11  17   1   14.90    3.60
 -11  17   0   50.19    3.90
 -11  17  -1    0.70    2.40
 -11  17  -2   71.49    3.10
 -11  17  -3    3.70    1.40
 -11  17  -4   27.60    2.80
 -12  16   9    0.00    3.80
 -12  16   8    3.30    1.90
 -12  16   7   30.50    1.80
 -12  16   6   72.89    3.20
 -12  16   5   25.60    3.30
 -12  16   4    2.80    1.90
 -12  16   3    2.60    1.30
 -12  16   2   14.60    1.90
 -12  16   1   35.30    3.50
 -12  16   0   10.00    5.70
 -12  16  -1   23.40    4.20
 -12  16  -2   18.10    2.00
 -12  16  -3    2.80    2.70
 -12  16  -4  125.89   50.89
 -13  15   9    3.20    4.00
 -13  15   8    2.80    1.40
 -13  15   7  129.79    3.70
 -13  15   6    3.50    2.10
 -13  15   5   17.20    3.10
 -13  15   4    2.30    2.00
 -13  15   3    2.90    1.30
 -13  15   2    1.50    1.60
 -13  15   1    2.10    4.10
 -13  15   0    0.00   10.70
 -13  15  -1   94.39    4.20
 -13  15  -2    9.00    1.70
 -13  15  -3    9.80    2.00
 -13  15  -4    2.50    2.00
 -14  14   9   14.40    2.60
 -14  14   8   13.70    1.80
 -14  14   7   68.69    2.70
 -14  14   6    4.10    1.80
 -14  14   5   19.30    2.50
 -14  14   4   33.70    2.10
 -14  14   3   48.00    2.10
 -14  14   2    1.10    1.90
 -14  14   1   61.09    3.90
 -14  14   0    4.80    2.30
 -14  14  -1   20.70    2.40
 -14  14  -2    0.90    1.80
 -14  14  -3    6.80    4.10
 -15  13   9   23.10    3.40
 -15  13   8   22.90    2.10
 -15  13   7    3.60    2.70
 -15  13   6    5.60    1.60
 -15  13   5   54.59    3.00
 -15  13   4   14.20    1.60
 -15  13   3    4.60    1.40
 -15  13   2    2.70    2.10
 -15  13   1   18.80    2.70
 -15  13   0   81.49    4.00
 -15  13  -1    9.70    2.30
 -15  13  -2    1.50    3.40
 -15  13  -3    5.50    4.70
 -16  12   8    7.00    2.40
 -16  12   7    8.60    2.30
 -16  12   6    8.30    1.70
 -16  12   5   21.90    1.90
 -16  12   4    8.00    1.80
 -16  12   3   16.90    1.80
 -16  12   2   76.19    3.10
 -16  12   1    3.50    2.30
 -16  12   0   10.40    2.40
 -16  12  -1   12.70    5.50
 -16  12  -2    8.90    3.20
 -17  11   8   11.20    2.60
 -17  11   7    5.90    3.50
 -17  11   6   28.20    3.70
 -17  11   5   34.00    3.80
 -17  11   4   12.40    2.50
 -17  11   3    6.50    1.90
 -17  11   2   72.29    4.20
 -17  11   1    3.80    5.40
 -17  11   0    1.40    1.70
 -17  11  -1    1.50    2.20
 -18  10   7    7.60    1.90
 -18  10   6   10.10    2.70
 -18  10   5    2.50    1.70
 -18  10   4    7.20    2.80
 -18  10   3   17.50    3.30
 -18  10   2   11.10    3.60
 -18  10   1    5.20    5.10
 -19   9   5    3.30    4.90
 -19   9   4    3.40    2.40
 -19   9   3   11.60    3.30
  -4  26   3   39.90    7.40
  -4  26   2   14.70    3.60
  -4  26   1   18.00    2.90
  -4  26   0   20.20    6.80
  -4  26  -1   67.49    5.00
  -5  25   4    4.50    4.20
  -5  25   3   57.99    6.80
  -5  25   2    0.90    3.10
  -5  25   1   45.70    4.30
  -5  25   0    4.60    4.40
  -5  25  -1   11.60    4.30
  -5  25  -2    0.00    3.00
  -6  24   5   77.49    6.30
  -6  24   4   25.90    7.10
  -6  24   3   19.20    8.00
  -6  24   2   57.09    5.30
  -6  24   1   53.89    4.20
  -6  24   0    4.30    2.90
  -6  24  -1    6.20    5.30
  -6  24  -2   10.50    1.80
  -6  24  -3    5.20    1.60
  -7  23   6  171.78   13.40
  -7  23   5    3.30    5.80
  -7  23   4   23.80    9.60
  -7  23   3   13.30    4.20
  -7  23   2   25.70    2.80
  -7  23   1    3.60    2.20
  -7  23   0    1.60    1.90
  -7  23  -1    1.20    2.10
  -7  23  -2   12.30    2.50
  -7  23  -3    3.50    2.20
  -8  22   7   12.20    2.80
  -8  22   6   31.50    3.20
  -8  22   5    5.80    4.10
  -8  22   4    1.80    2.80
  -8  22   3   12.50    4.50
  -8  22   2   16.50    2.10
  -8  22   1    4.70    1.70
  -8  22   0   10.90    1.70
  -8  22  -1    2.70    2.90
  -8  22  -2   24.90    4.90
  -8  22  -3    3.20    2.50
  -9  21   7    2.50    1.30
  -9  21   6   16.00    9.50
  -9  21   5    2.60    2.80
  -9  21   4   31.10    4.90
  -9  21   3   56.69    3.90
  -9  21   2    2.20    1.50
  -9  21   1   18.20    1.60
  -9  21   0   37.60    5.10
  -9  21  -1   29.90    6.00
  -9  21  -2   25.60    4.40
  -9  21  -3   34.20    5.60
 -10  20   7   17.20    1.90
 -10  20   6    9.50    2.70
 -10  20   5  112.29    4.70
 -10  20   4   10.30    5.80
 -10  20   3   13.20    4.20
 -10  20   2    1.00    1.70
 -10  20   1   35.70    7.00
 -10  20   0   15.80    3.50
 -10  20  -1    5.80    1.60
 -10  20  -2    1.10    1.70
 -10  20  -3   39.70    5.20
 -11  19   8    8.90    1.50
 -11  19   7    3.40    1.50
 -11  19   6    5.80    2.20
 -11  19   5   54.19    4.30
 -11  19   4    3.80    2.20
 -11  19   3    2.50    2.60
 -11  19   2   14.20    4.90
 -11  19   1   90.19    7.70
 -11  19   0   13.00    4.40
 -11  19  -1   17.40    7.10
 -11  19  -2    2.60    1.70
 -11  19  -3   33.00    3.10
 -12  18   8    4.70    1.70
 -12  18   7   10.60    2.20
 -12  18   6   43.30    3.20
 -12  18   5    7.40    2.70
 -12  18   4    6.20    3.60
 -12  18   3    4.20    1.80
 -12  18   2   36.90    4.10
 -12  18   1   48.20    6.00
 -12  18   0   10.40    4.30
 -12  18  -1   19.00    4.00
 -12  18  -2   19.10    3.80
 -12  18  -3    2.40    1.80
 -13  17   8   46.60    2.70
 -13  17   7   11.30    2.20
 -13  17   6   34.40    4.00
 -13  17   5    0.00    6.00
 -13  17   4   14.90    2.60
 -13  17   3    0.70    2.00
 -13  17   2   69.99    4.80
 -13  17   1   18.80    4.00
 -13  17   0   41.70    6.20
 -13  17  -1    4.30    1.90
 -13  17  -2   18.60    2.70
 -13  17  -3    4.20    2.80
 -14  16   8   41.70    2.70
 -14  16   7   22.40    2.50
 -14  16   6   17.20    6.20
 -14  16   5   32.60    5.30
 -14  16   4   33.20    2.60
 -14  16   3    2.40    2.10
 -14  16   2    2.50    2.20
 -14  16   1   13.80    3.30
 -14  16   0   61.99    4.40
 -14  16  -1    6.00    2.10
 -14  16  -2    8.70    1.90
 -15  15   7    3.30    1.70
 -15  15   6    8.10    2.40
 -15  15   5   39.60    3.30
 -15  15   4   10.00    1.60
 -15  15   3    1.30    1.70
 -15  15   2   38.60    3.50
 -15  15   1    3.70    2.50
 -15  15   0    3.30    2.40
 -15  15  -1   24.10    2.60
 -16  14   7   11.70    2.80
 -16  14   6   17.90    2.50
 -16  14   5   14.10    2.10
 -16  14   4    2.60    2.70
 -16  14   3    4.40    2.20
 -16  14   2    9.50    2.90
 -16  14   1    4.80    2.70
 -16  14   0   33.40    3.70
 -16  14  -1    0.00    5.70
 -17  13   6    7.00    2.00
 -17  13   5   43.40    3.60
 -17  13   4   16.70    2.60
 -17  13   3   36.50    2.60
 -17  13   2   24.10    3.80
 -17  13   1   11.10    3.70
 -18  12   5    0.00    3.50
 -18  12   4   20.90    2.30
 -18  12   3   33.30    9.40
  -7  25   3   40.70    4.40
  -7  25   2    9.70    2.30
  -7  25   1   17.20    2.30
  -7  25   0    2.90    1.80
  -8  24   4    3.80    4.30
  -8  24   3   31.40    6.40
  -8  24   2    3.90    2.10
  -8  24   1    4.60    2.50
  -8  24   0    6.70    2.10
  -8  24  -1   15.80    3.30
  -9  23   5    8.80    5.00
  -9  23   4   85.79    6.10
  -9  23   3    0.30    1.80
  -9  23   2   28.60    9.90
  -9  23   1    5.50    2.30
  -9  23   0   37.30    4.00
  -9  23  -1   10.80   10.10
 -10  22   6   32.20    6.80
 -10  22   5   51.49    5.50
 -10  22   4   96.09    8.50
 -10  22   3   10.20    2.70
 -10  22   2    0.20    3.10
 -10  22   1   17.00    6.00
 -10  22   0   55.89   10.30
 -10  22  -1    1.80    3.60
 -11  21   6    7.40    2.80
 -11  21   5   34.80    4.00
 -11  21   4   24.10    4.40
 -11  21   3    6.40    6.30
 -11  21   2    2.10    7.10
 -11  21   1   50.79    6.30
 -11  21   0   10.40    5.50
 -11  21  -1    2.90    1.70
 -12  20   6   12.40    3.20
 -12  20   5   12.70    4.70
 -12  20   4    3.70    4.90
 -12  20   3   13.50    3.00
 -12  20   2    0.10    6.40
 -12  20   1    0.00    5.70
 -12  20   0   25.20    5.00
 -12  20  -1   51.79    3.50
 -13  19   6   10.50    3.10
 -13  19   5    6.20    5.30
 -13  19   4    8.20    2.70
 -13  19   3   19.30    5.30
 -13  19   2   11.40    6.30
 -13  19   1    1.40    5.20
 -13  19   0    0.00    5.90
 -13  19  -1  104.09    7.20
 -14  18   6   15.30    3.00
 -14  18   5    5.70    6.00
 -14  18   4   30.30    3.00
 -14  18   3   20.70    3.50
 -14  18   2    7.30    3.90
 -14  18   1   45.00    6.30
 -14  18   0   41.30    5.20
 -15  17   6    4.90    3.80
 -15  17   5    2.90    3.30
 -15  17   4   13.20    2.20
 -15  17   3    2.30    2.10
 -15  17   2    7.60    3.30
 -15  17   1    6.20    3.10
 -15  17   0   63.89    6.40
 -16  16   5   22.80    2.50
 -16  16   4    0.90    1.90
 -16  16   3    1.40    3.00
 -16  16   2    7.10    2.80
   0   0   0    0.00    0.00
_computing_structure_solution     'SHELXT 2018/2 (Sheldrick, 2018)'
;
_shelx_hkl_checksum     4517
_shelx_res_file
;
TITL mo_IK_1_6_1_a.res in C2/c
    mo_ik_1_6_1_a.res
    created by SHELXL-2019/1 at 10:50:42 on 21-May-2025
CELL 0.71073 15.5603 20.7953 10.4197 90 107.622 90
ZERR 4 0.0011 0.0011 0.0006 0 0.003 0
LATT 7
SYMM -X,+Y,0.5-Z
SFAC C H N O V
UNIT 128 144 16 28 8
L.S. 16
PLAN  19 0 0
SIZE 0.05 0.15 0.2
TEMP -123.15
CONF
HTAB
BOND $H
fmap 2
acta
MORE -1
OMIT -12 0 10
OMIT 0 2 0
REM <olex2.extras>
REM <HklSrc "%.\\mo_IK_1_6_1_a.hkl">
REM </olex2.extras>
WGHT    0.036700    5.146300
FVAR       0.21657
V1    5    0.396891    0.411970    0.628845    11.00000    0.02398    0.02299 =
         0.01842   -0.00123    0.00478   -0.00135
O1    4    0.433533    0.478512    0.585242    11.00000    0.02742    0.02726 =
         0.02358    0.00240    0.00422   -0.00114
O2    4    0.500000    0.382212    0.750000    10.50000    0.02460    0.02217 =
         0.02397    0.00000    0.00497    0.00000
O3    4    0.397563    0.356373    0.491451    11.00000    0.03346    0.02791 =
         0.02290   -0.00313    0.00732   -0.00086
O4    4    0.270655    0.430150    0.549857    11.00000    0.02484    0.02691 =
         0.02307   -0.00346    0.00346   -0.00153
N1    3    0.334311    0.327474    0.708012    11.00000    0.02659    0.02614 =
         0.02823    0.00084    0.00991   -0.00010
AFIX  13
H1    2    0.269592    0.324980    0.652277    11.00000   -1.20000
AFIX   0
N2    3    0.369552    0.454164    0.798588    11.00000    0.02677    0.02868 =
         0.02083   -0.00192    0.00424    0.00275
AFIX  13
H2    2    0.428501    0.455870    0.871711    11.00000   -1.20000
AFIX   0
C1    1    0.393716    0.292412    0.471343    11.00000    0.02063    0.03079 =
         0.03073   -0.00864    0.00432   -0.00031
C2    1    0.382655    0.247496    0.565295    11.00000    0.02167    0.02808 =
         0.03637   -0.00487    0.00681   -0.00290
C3    1    0.384200    0.182146    0.533820    11.00000    0.02789    0.02933 =
         0.05717   -0.00756    0.01347   -0.00277
AFIX  43
H3    2    0.377546    0.151094    0.597010    11.00000   -1.20000
AFIX   0
C4    1    0.395091    0.161406    0.413842    11.00000    0.03029    0.03292 =
         0.06928   -0.01984    0.01585   -0.00279
AFIX  43
H4    2    0.396727    0.116724    0.395741    11.00000   -1.20000
AFIX   0
C5    1    0.403541    0.205793    0.320854    11.00000    0.03146    0.05082 =
         0.05371   -0.02751    0.01600   -0.00398
AFIX  43
H5    2    0.409930    0.191767    0.237450    11.00000   -1.20000
AFIX   0
C6    1    0.402784    0.271192    0.348278    11.00000    0.03128    0.04349 =
         0.03723   -0.01206    0.01140   -0.00163
AFIX  43
H6    2    0.408434    0.301655    0.283367    11.00000   -1.20000
AFIX   0
C7    1    0.374240    0.264374    0.702016    11.00000    0.03361    0.02502 =
         0.03690    0.00132    0.01153   -0.00247
AFIX  23
H7A   2    0.336911    0.231242    0.727944    11.00000   -1.20000
H7B   2    0.434944    0.263112    0.768910    11.00000   -1.20000
AFIX   0
C8    1    0.335838    0.343769    0.847016    11.00000    0.03889    0.03447 =
         0.02850    0.00373    0.01468    0.00038
AFIX  23
H8A   2    0.397075    0.336843    0.909913    11.00000   -1.20000
H8B   2    0.293264    0.315829    0.875163    11.00000   -1.20000
AFIX   0
C9    1    0.309041    0.413348    0.850372    11.00000    0.03489    0.03759 =
         0.02332    0.00000    0.01212    0.00168
AFIX  23
H9A   2    0.245738    0.419340    0.794063    11.00000   -1.20000
H9B   2    0.313738    0.426014    0.943839    11.00000   -1.20000
AFIX   0
C10   1    0.337292    0.521754    0.774542    11.00000    0.03005    0.02878 =
         0.02425   -0.00613    0.00345    0.00262
AFIX  23
H10A  2    0.385972    0.548440    0.759261    11.00000   -1.20000
H10B  2    0.325105    0.538053    0.856602    11.00000   -1.20000
AFIX   0
C11   1    0.253743    0.529911    0.656967    11.00000    0.02765    0.03040 =
         0.02236    0.00148    0.00835    0.00136
C12   1    0.225023    0.484661    0.552640    11.00000    0.02325    0.02670 =
         0.02332    0.00056    0.00790   -0.00094
C13   1    0.145390    0.496488    0.448346    11.00000    0.02860    0.03880 =
         0.02460   -0.00150    0.00526   -0.00101
AFIX  43
H13   2    0.124709    0.465859    0.378091    11.00000   -1.20000
AFIX   0
C14   1    0.096549    0.552152    0.446392    11.00000    0.03175    0.05147 =
         0.03459    0.00511    0.00282    0.01289
AFIX  43
H14   2    0.042555    0.559364    0.375081    11.00000   -1.20000
AFIX   0
C15   1    0.125675    0.597496    0.547531    11.00000    0.04441    0.04527 =
         0.03645    0.00058    0.00786    0.01723
AFIX  43
H15   2    0.092928    0.636278    0.544961    11.00000   -1.20000
AFIX   0
C16   1    0.203132    0.585488    0.652315    11.00000    0.03939    0.03356 =
         0.02855   -0.00221    0.00934    0.00694
AFIX  43
H16   2    0.222328    0.616015    0.723077    11.00000   -1.20000
AFIX   0
HKLF 4
REM  mo_IK_1_6_1_a.res in C2/c
REM wR2 = 0.1002, GooF = S = 1.080, Restrained GooF = 1.080 for all data
REM R1 = 0.0425 for 3253 Fo > 4sig(Fo) and 0.0553 for all 3713 data
REM 204 parameters refined using 0 restraints
END
WGHT      0.0369      5.1165
REM Instructions for potential hydrogen bonds
EQIV $1 -x+1, y, -z+3/2
HTAB N2 O1_$1
EQIV $2 x, -y+1, z+1/2
HTAB N2 O1_$2
HTAB C10 O1_$2
HTAB C10 O4_$2
REM Highest difference peak  0.504,  deepest hole -0.415,  1-sigma level  0.065
Q1    1   0.4626  0.3878  1.1195  11.00000  0.05    0.50
Q2    1   0.4053  0.1081  0.3546  11.00000  0.05    0.31
Q3    1   0.1139  0.6644  0.5454  11.00000  0.05    0.27
Q4    1   0.2382  0.5067  0.6149  11.00000  0.05    0.26
Q5    1   0.2507  0.5185  0.5900  11.00000  0.05    0.25
Q6    1   0.3837  0.4420  0.7254  11.00000  0.05    0.24
Q7    1   0.2945  0.5285  0.6960  11.00000  0.05    0.24
Q8    1   0.3203  0.3797  0.8403  11.00000  0.05    0.23
Q9    1   0.4605  0.4082  0.7237  11.00000  0.05    0.22
Q10   1   0.3509  0.1997  0.1699  11.00000  0.05    0.22
Q11   1   0.3337  0.3295  0.7808  11.00000  0.05    0.20
Q12   1   0.4271  0.4735  0.6475  11.00000  0.05    0.20
Q13   1   0.3171  0.4317  0.6205  11.00000  0.05    0.20
Q14   1   0.2236  0.5519  0.6485  11.00000  0.05    0.20
Q15   1   0.3829  0.2569  0.6284  11.00000  0.05    0.19
Q16   1   0.4336  0.3683  0.5513  11.00000  0.05    0.19
Q17   1   0.1838  0.4136  0.3854  11.00000  0.05    0.19
Q18   1   0.3762  0.1897  0.0811  11.00000  0.05    0.19
Q19   1   0.4027  0.2314  0.1339  11.00000  0.05    0.18
;
_shelx_res_checksum     9119
