# Supplementary material for: Crystal structure of a μ-oxo vanadium(V) dimer coordinated by a salan ligand
Source: Acta Crystallogr E Crystallogr Commun. 2025 Oct 14;81(Pt 11):1014–7. doi: 10.1107/S2056989025008631 (PMC12589830; doi:10.1107/S2056989025008631)
Supplement: Supplementary file 2 [file e-81-01014-Isup3.hkl]

data_I                                                                          
_shelx_title ' mo_IK_1_6_1_a.res in C2/c'                                       
_shelx_refln_list_code          4                                               
_shelx_F_calc_maximum      465.19                                               
_exptl_crystal_F_000      1432.00                                               
_reflns_d_resolution_high  0.7681                                               
                                                                                
loop_                                                                           
 _space_group_symop_operation_xyz                                               
 'x, y, z'                                                                      
 '-x, y, -z+1/2'                                                                
 'x+1/2, y+1/2, z'                                                              
 '-x+1/2, y+1/2, -z+1/2'                                                        
 '-x, -y, -z'                                                                   
 'x, -y, z-1/2'                                                                 
 '-x+1/2, -y+1/2, -z'                                                           
 'x+1/2, -y+1/2, z-1/2'                                                         
                                                                                
_cell_length_a    15.5603                                                       
_cell_length_b    20.7953                                                       
_cell_length_c    10.4197                                                       
_cell_angle_alpha  90.000                                                       
_cell_angle_beta  107.622                                                       
_cell_angle_gamma  90.000                                                       
                                                                                
_shelx_F_squared_multiplier     1.000                                           
                                                                                
loop_                                                                           
 _refln_index_h                                                                 
 _refln_index_k                                                                 
 _refln_index_l                                                                 
 _refln_F_squared_calc                                                          
 _refln_F_squared_meas                                                          
 _refln_F_squared_sigma                                                         
 _refln_observed_status                                                         
   2   0   0       8852.77       7762.18        66.10 o                         
   4   0   0     216398.06     213190.27      1724.67 o                         
   6   0   0      47729.75      48125.48       356.06 o                         
   8   0   0      27279.99      28655.00       219.61 o                         
  10   0   0      21595.64      21809.41       185.49 o                         
  12   0   0        230.71        417.89        21.32 o                         
  14   0   0       6909.55       7593.74       106.61 o                         
  16   0   0        838.99        874.17        57.57 o                         
  18   0   0       3106.22       3626.30       172.70 o                         
   3   1   0       6362.58       5795.00        49.04 o                         
   5   1   0       3601.33       3087.38        42.64 o                         
   7   1   0        511.75        489.76        26.65 o                         
   9   1   0        645.19        499.67        14.26 o                         
  11   1   0       3088.11       3069.20        36.18 o                         
  13   1   0          5.67         14.92         9.05 o                         
  15   1   0       1640.77       1716.77        40.37 o                         
  17   1   0        784.38        946.02        61.76 o                         
  19   1   0        389.93        396.92        87.42 o                         
   2   2   0      18158.35      18274.60       141.68 o                         
   4   2   0      15515.38      17008.15       227.07 o                         
   6   2   0        881.68        898.02        21.32 o                         
   8   2   0        196.51        170.91        20.26 o                         
  10   2   0       2036.62       2378.11       106.61 o                         
  12   2   0        189.04        216.33        27.72 o                         
  14   2   0        866.17        773.42        24.84 o                         
  16   2   0          5.60         51.53        22.02 o                         
  18   2   0         78.95         78.31        90.61 o                         
   1   3   0        202.68        267.89         6.40 o                         
   3   3   0       3460.39       3575.26        58.63 o                         
   5   3   0       3001.84       3487.74        63.96 o                         
   7   3   0       1075.48       1166.05        70.36 o                         
   9   3   0        220.77        212.88        24.52 o                         
  11   3   0        678.91        587.48        18.80 o                         
  13   3   0        197.11        207.89        13.57 o                         
  15   3   0        852.78        779.76        30.66 o                         
  17   3   0        163.60        172.01        39.36 o                         
  19   3   0        242.01        251.37        47.97 o                         
   0   4   0        547.50        417.89         8.53 o                         
   2   4   0        663.00        899.16        12.23 o                         
   4   4   0          9.24         76.15        10.66 o                         
   6   4   0        258.26        362.24        46.91 o                         
   8   4   0         91.75         50.28        11.73 o                         
  10   4   0      10194.52      10214.90       205.75 o                         
  12   4   0         85.05         68.12        18.12 o                         
  14   4   0       1551.40       1526.28        59.70 o                         
  16   4   0        322.62        365.58        27.86 o                         
  18   4   0        210.21        296.46        43.37 o                         
   1   5   0       5173.19       5378.03        54.26 o                         
   3   5   0        163.15        130.93        10.66 o                         
   5   5   0       5115.50       4525.89        38.42 o                         
   7   5   0        201.39        161.96         9.71 o                         
   9   5   0      16167.61      15884.61       107.60 o                         
  11   5   0       1564.92       1455.60        69.29 o                         
  13   5   0        353.06        343.30        27.72 o                         
  15   5   0       2113.18       2194.81       115.13 o                         
  17   5   0          2.81         42.59        30.92 o                         
   0   6   0       8444.74       8455.12        72.49 o                         
   2   6   0        197.70        205.52         7.10 o                         
   4   6   0       1788.15       1495.70        21.32 o                         
   6   6   0       9261.52       9301.96        67.79 o                         
   8   6   0       4277.85       4342.67        67.16 o                         
  10   6   0      14598.22      14551.85       298.50 o                         
  12   6   0       2282.60       2291.39       100.21 o                         
  14   6   0       1870.73       2043.77        78.89 o                         
  16   6   0          6.69         35.67        27.14 o                         
  18   6   0          5.41         72.67        42.64 o                         
   1   7   0       2624.16       2230.29        20.95 o                         
   3   7   0       5627.08       5686.48        46.08 o                         
   5   7   0       4178.19       3842.87        94.88 o                         
   7   7   0        299.68        380.59        13.57 o                         
   9   7   0      10403.28      10544.18       307.02 o                         
  11   7   0        311.81        272.58        15.35 o                         
  13   7   0        403.35        468.25        24.52 o                         
  15   7   0       1024.40       1076.20        38.42 o                         
  17   7   0         21.07         86.35        39.44 o                         
   0   8   0       3240.62       2916.52        36.25 o                         
   2   8   0       2777.33       2918.32        28.17 o                         
   4   8   0        408.32        508.90        12.75 o                         
   6   8   0       1974.99       1978.82        54.37 o                         
   8   8   0          2.13         19.19         7.54 o                         
  10   8   0       1237.62       1363.38        46.91 o                         
  12   8   0          0.92         20.26        12.59 o                         
  14   8   0       1392.33       1556.02       184.43 o                         
  16   8   0        247.06        214.15        41.58 o                         
  18   8   0         34.89         58.65        45.82 o                         
   1   9   0       2346.80       2451.42        24.84 o                         
   3   9   0       7620.90       8618.36        64.95 o                         
   5   9   0       8920.29       8956.85        66.77 o                         
   7   9   0        493.66        528.14        30.92 o                         
   9   9   0       2099.15       2062.43       107.67 o                         
  11   9   0       3981.76       4061.02        50.20 o                         
  13   9   0       1440.77       1464.78        38.25 o                         
  15   9   0         44.56         66.95        24.84 o                         
  17   9   0          4.35        120.15       203.62 o                         
   0  10   0       1826.71       1690.55        27.72 o                         
   2  10   0         67.84         67.31         6.03 o                         
   4  10   0         27.45         11.27         5.12 o                         
   6  10   0        523.96        487.81        14.26 o                         
   8  10   0         30.74         44.41         8.19 o                         
  10  10   0       2424.07       2465.29        39.38 o                         
  12  10   0          0.09         12.99        14.81 o                         
  14  10   0         57.99         99.43        20.47 o                         
  16  10   0        282.59        293.04        35.21 o                         
   1  11   0         14.86         30.00         4.52 o                         
   3  11   0        181.74        352.69        12.79 o                         
   5  11   0        409.39        272.18        12.06 o                         
   7  11   0       2034.70       2067.26        30.88 o                         
   9  11   0          7.82         25.85         9.71 o                         
  11  11   0       4568.61       4925.11        65.82 o                         
  13  11   0        118.34        114.51        28.78 o                         
  15  11   0       2311.22       2434.65       202.55 o                         
  17  11   0         10.17         33.88        30.98 o                         
   0  12   0      23101.26      23073.54       187.63 o                         
   2  12   0       2675.72       3058.87        41.58 o                         
   4  12   0       7207.09       7250.64       170.57 o                         
   6  12   0        276.88        232.03        18.12 o                         
   8  12   0        109.23        121.95        10.66 o                         
  10  12   0       2132.31       2365.52        40.32 o                         
  12  12   0        273.31        275.60        39.44 o                         
  14  12   0       1284.47       1372.07       104.47 o                         
  16  12   0        379.10        333.72        99.14 o                         
   1  13   0       2916.20       2969.83        30.88 o                         
   3  13   0       1998.90       2036.76        26.65 o                         
   5  13   0       5549.92       5703.84        58.74 o                         
   7  13   0       1019.90        996.21        40.51 o                         
   9  13   0       1754.67       1710.91       126.86 o                         
  11  13   0       1032.38       1166.66        35.48 o                         
  13  13   0        404.44        465.74        33.30 o                         
  15  13   0       1788.98       1748.19        60.31 o                         
   0  14   0          2.06         14.92         8.53 o                         
   2  14   0        138.67        166.41         9.05 o                         
   4  14   0         38.63         43.82        12.79 o                         
   6  14   0       1084.60       1062.27        34.01 o                         
   8  14   0        128.47        133.22        33.05 o                         
  10  14   0        797.93        786.71        31.03 o                         
  12  14   0         12.77         59.46        23.86 o                         
  14  14   0         30.88         72.66        26.79 o                         
  16  14   0        975.43        783.27        73.56 o                         
   1  15   0       2550.00       2569.92        49.04 o                         
   3  15   0       1263.03       1266.03        49.04 o                         
   5  15   0        731.45        712.32        23.24 o                         
   7  15   0        191.84        138.70        14.81 o                         
   9  15   0        483.24        432.21        55.44 o                         
  11  15   0        347.87        348.71        61.83 o                         
  13  15   0         33.85         50.49        31.67 o                         
  15  15   0         66.35         74.71        35.41 o                         
   0  16   0       8789.72       9271.72       102.34 o                         
   2  16   0         37.08         32.56         7.54 o                         
   4  16   0       3992.85       4016.38        47.04 o                         
   6  16   0       2303.63       2341.96       168.44 o                         
   8  16   0         22.00         19.33        11.23 o                         
  10  16   0       1718.04       1953.01       217.48 o                         
  12  16   0        304.85        211.36        34.73 o                         
  14  16   0       1589.53       1474.31       110.87 o                         
   1  17   0       4834.63       5022.02        52.00 o                         
   3  17   0       1413.61       1529.30        42.64 o                         
   5  17   0       7878.09       8282.75       206.82 o                         
   7  17   0        250.97        223.79        37.31 o                         
   9  17   0       1111.51       1160.52        39.59 o                         
  11  17   0       1111.20        996.66        52.13 o                         
  13  17   0        758.81        649.93       143.92 o                         
  15  17   0       1414.09       1177.62       170.46 o                         
   0  18   0       5784.04       5732.62        87.42 o                         
   2  18   0          7.35         26.65         9.05 o                         
   4  18   0        878.24        871.35        59.70 o                         
   6  18   0       3672.89       3734.02       197.22 o                         
   8  18   0         47.96         84.75        28.78 o                         
  10  18   0       1713.32       1777.13        60.67 o                         
  12  18   0         46.08        145.29        52.24 o                         
  14  18   0       1094.75       1091.26       139.55 o                         
   1  19   0       2105.01       2300.04        36.91 o                         
   3  19   0        324.55        420.70        22.47 o                         
   5  19   0       1335.67       1328.30        34.54 o                         
   7  19   0        163.94        148.07        16.38 o                         
   9  19   0        165.01        168.79        21.51 o                         
  11  19   0        128.73        191.18        58.63 o                         
  13  19   0         24.45         52.55        40.39 o                         
   0  20   0         44.09         53.30        14.92 o                         
   2  20   0        439.44        426.83        36.25 o                         
   4  20   0       2399.64       2579.19        49.67 o                         
   6  20   0         23.28         46.24        22.68 o                         
   8  20   0        392.71        358.21        22.61 o                         
  10  20   0        352.50        280.08        46.91 o                         
  12  20   0        346.03        381.10       134.32 o                         
   1  21   0         81.46         80.41        15.35 o                         
   3  21   0         39.72         59.70        22.61 o                         
   5  21   0       2170.00       2509.80       263.32 o                         
   7  21   0         20.51         18.72        19.98 o                         
   9  21   0       1094.43        980.40       107.67 o                         
  11  21   0        222.99        213.81        48.53 o                         
   0  22   0        699.37        635.37        36.25 o                         
   2  22   0        155.11        114.75        19.98 o                         
   4  22   0       3217.30       3554.51       393.27 o                         
   6  22   0        228.23        201.80        40.51 o                         
   8  22   0        255.41        219.34        26.35 o                         
  10  22   0       1408.85       1547.73       197.22 o                         
   1  23   0        342.37        302.22        30.92 o                         
   3  23   0        156.08        158.34        30.15 o                         
   5  23   0       1207.85       1451.54       124.73 o                         
   7  23   0          0.25         30.74        27.01 o                         
   9  23   0        918.17        753.89        47.71 o                         
   0  24   0        838.19        869.90        76.76 o                         
   2  24   0         33.39         60.45        31.98 o                         
   4  24   0        980.68        920.22        57.68 o                         
   6  24   0          9.29        102.28        50.48 o                         
   8  24   0        184.94        157.31        30.88 o                         
   1  25   0         24.60         43.71        21.11 o                         
   3  25   0         13.71         52.65        40.51 o                         
   5  25   0          7.92         78.47        43.46 o                         
   7  25   0        139.04         70.69        29.14 o                         
   0  26   0        337.98        300.63        38.38 o                         
   2  26   0          2.73         89.29        81.02 o                         
   4  26   0        221.85        248.09       122.60 o                         
   1  27   0        401.59        223.53       126.86 o                         
 -19   1   1        211.66        181.71       134.32 o                         
 -17   1   1        448.69        364.90        28.53 o                         
 -15   1   1        350.73        296.20        34.11 o                         
 -13   1   1       1257.80       1213.14        24.12 o                         
 -11   1   1       3986.91       3980.26       105.54 o                         
  -9   1   1        159.58        196.32        22.39 o                         
  -7   1   1      15160.46      14963.12       170.57 o                         
  -5   1   1       1491.70       1626.64        18.09 o                         
  -3   1   1       8935.37       8781.59       107.67 o                         
  -1   1   1      74356.16      32474.77     31494.55 o                         
   1   1   1       3164.58       3472.22        41.58 o                         
   3   1   1     109538.49     109104.27       566.84 o                         
   5   1   1       3278.57       3800.73        81.02 o                         
   7   1   1      40917.77      42131.16       332.61 o                         
   9   1   1       1101.93       1000.78        57.46 o                         
  11   1   1       4340.67       4559.99        48.98 o                         
  13   1   1       2539.35       2436.80        38.25 o                         
  15   1   1        647.51        585.01        33.05 o                         
  17   1   1       2958.14       3163.75       160.87 o                         
 -18   2   1         16.54         48.81        34.28 o                         
 -16   2   1       1909.88       1794.47        48.84 o                         
 -14   2   1         78.54         72.52        11.23 o                         
 -12   2   1       4499.00       4584.05        48.98 o                         
 -10   2   1       7678.76       7665.47        71.43 o                         
  -8   2   1       5521.25       5767.42       100.21 o                         
  -6   2   1       4235.67       3879.00        32.39 o                         
  -4   2   1        776.83        872.04        11.23 o                         
  -2   2   1      38098.38      37665.77       623.54 o                         
   0   2   1      74458.60      71073.09      1064.88 o                         
   2   2   1      11719.89      11859.18        71.60 o                         
   4   2   1      32628.03      32784.67       167.35 o                         
   6   2   1        863.02       1094.48        29.74 o                         
   8   2   1      17216.31      17139.33       120.16 o                         
  10   2   1        943.55        934.29        37.31 o                         
  12   2   1         91.68         80.33        10.66 o                         
  14   2   1       2862.28       2922.68        47.33 o                         
  16   2   1        110.51        130.06        22.46 o                         
  18   2   1       1719.26       1886.27       204.68 o                         
 -19   3   1        639.38        582.76        56.40 o                         
 -17   3   1       1627.20       1579.84        60.77 o                         
 -15   3   1         66.84         90.35        16.90 o                         
 -13   3   1         10.17         35.21         9.71 o                         
 -11   3   1       2530.49       2416.65       104.47 o                         
  -9   3   1       5570.16       5566.56        56.50 o                         
  -7   3   1       8205.61       7771.06       110.87 o                         
  -5   3   1        167.73        318.04        10.66 o                         
  -3   3   1       8757.42       9425.31        60.94 o                         
  -1   3   1      17148.02      16795.34       830.35 o                         
   1   3   1      39315.93      38519.32       959.35 o                         
   3   3   1       1203.75       1096.92        76.65 o                         
   5   3   1      17355.49      16771.21       126.86 o                         
   7   3   1         37.00         78.39        10.66 o                         
   9   3   1      10073.13       9915.53       126.86 o                         
  11   3   1       3515.34       3664.81        42.13 o                         
  13   3   1       1977.14       1972.21        38.25 o                         
  15   3   1       1151.65       1161.57        50.10 o                         
  17   3   1        604.76        706.45       131.13 o                         
 -18   4   1         28.69         19.79        37.60 o                         
 -16   4   1        668.88        701.36       124.73 o                         
 -14   4   1          0.93         24.73        11.23 o                         
 -12   4   1          3.27         28.78         9.05 o                         
 -10   4   1       7552.87       7430.20       213.10 o                         
  -8   4   1       1863.05       1749.42        23.33 o                         
  -6   4   1      16947.80      15883.81       228.03 o                         
  -4   4   1        167.00        178.19         6.03 o                         
  -2   4   1      58827.02      56281.71      1139.51 o                         
   0   4   1       1403.99       1411.22        28.78 o                         
   2   4   1       4848.94       5004.96        62.90 o                         
   4   4   1      10973.74      10363.22       125.79 o                         
   6   4   1       2602.85       2811.03        30.15 o                         
   8   4   1      13403.66      13412.35       235.60 o                         
  10   4   1       1022.67       1011.91        65.03 o                         
  12   4   1       2161.34       2143.75        36.18 o                         
  14   4   1        793.08        798.01        29.37 o                         
  16   4   1        577.69        647.89        36.88 o                         
  18   4   1        210.61        200.30        61.83 o                         
 -19   5   1         80.25         97.88        68.17 o                         
 -17   5   1         10.56         57.10        45.84 o                         
 -15   5   1       1050.04        854.39        36.25 o                         
 -13   5   1       3094.98       3060.67        40.71 o                         
 -11   5   1       1746.48       1874.98        61.83 o                         
  -9   5   1       4779.09       4967.52       162.04 o                         
  -7   5   1        134.30         94.85        17.06 o                         
  -5   5   1       4484.13       4359.96        36.73 o                         
  -3   5   1       2013.78       2061.35        21.63 o                         
  -1   5   1       4437.31       4502.73       127.93 o                         
   1   5   1        138.12        111.03         4.52 o                         
   3   5   1        179.63        177.78        10.66 o                         
   5   5   1      10334.65      10659.44       248.39 o                         
   7   5   1        346.68        373.12        12.06 o                         
   9   5   1       1629.90       1754.83        43.71 o                         
  11   5   1        157.54        173.54        14.19 o                         
  13   5   1        513.86        558.23        24.84 o                         
  15   5   1        311.12        363.84        32.18 o                         
  17   5   1        163.02        259.99        67.16 o                         
 -18   6   1         80.16        124.21       117.27 o                         
 -16   6   1         14.44         37.35        20.31 o                         
 -14   6   1        756.38        751.00        25.63 o                         
 -12   6   1       1922.95       1763.44        38.38 o                         
 -10   6   1       1821.52       1890.47       111.94 o                         
  -8   6   1         54.15         75.71         7.54 o                         
  -6   6   1         58.71         98.49         6.40 o                         
  -4   6   1        471.18        424.49         9.71 o                         
  -2   6   1         19.12         61.83         3.96 o                         
   0   6   1         29.72         48.24         7.46 o                         
   2   6   1        144.56        210.45         9.59 o                         
   4   6   1       3195.56       3615.91        93.81 o                         
   6   6   1       4218.54       4424.95       109.80 o                         
   8   6   1        170.90        170.24        31.98 o                         
  10   6   1        215.80        177.46        29.85 o                         
  12   6   1        586.38        590.16        85.28 o                         
  14   6   1        106.30        100.96        49.04 o                         
  16   6   1         32.39         80.41        30.53 o                         
  18   6   1         52.78        107.52        36.04 o                         
 -19   7   1          5.05         66.10        40.05 o                         
 -17   7   1         94.87        109.83        32.18 o                         
 -15   7   1        639.77        623.18        28.78 o                         
 -13   7   1        214.51        243.48        57.57 o                         
 -11   7   1       2844.59       2836.41        36.73 o                         
  -9   7   1       5933.03       6194.28        62.90 o                         
  -7   7   1       4760.43       5445.95        47.47 o                         
  -5   7   1       1700.76       1481.96        17.90 o                         
  -3   7   1        418.24        386.21         9.84 o                         
  -1   7   1       3617.36       3529.63        45.84 o                         
   1   7   1       8259.03       7593.57        52.70 o                         
   3   7   1       2789.41       2524.36        25.63 o                         
   5   7   1        637.55        551.09        23.45 o                         
   7   7   1       1629.26       1787.21        24.84 o                         
   9   7   1       6192.03       6261.60        65.42 o                         
  11   7   1        169.15        124.63        24.52 o                         
  13   7   1       3108.50       3376.98        54.27 o                         
  15   7   1        149.41        172.09        67.16 o                         
  17   7   1        202.60        332.69        61.05 o                         
 -18   8   1        144.97         85.59        63.96 o                         
 -16   8   1       1649.71       1545.20       149.25 o                         
 -14   8   1        776.24        795.79        70.36 o                         
 -12   8   1       2449.16       2577.66        75.69 o                         
 -10   8   1      12556.24      12420.02       214.28 o                         
  -8   8   1        358.85        376.56        13.57 o                         
  -6   8   1      18108.08      18743.83       170.57 o                         
  -4   8   1        592.10        609.11        14.92 o                         
  -2   8   1      16020.22      14884.43       104.66 o                         
   0   8   1       2725.48       2665.82        28.78 o                         
   2   8   1      11844.79      12012.15        91.68 o                         
   4   8   1        294.57        130.37         7.54 o                         
   6   8   1        608.84        570.15        63.96 o                         
   8   8   1      11723.39      11735.96        94.12 o                         
  10   8   1        314.98        290.46        19.19 o                         
  12   8   1        465.14        449.81        54.37 o                         
  14   8   1       2548.93       2692.01       135.39 o                         
  16   8   1        623.62        619.05        88.48 o                         
 -17   9   1       1043.94        863.24       158.84 o                         
 -15   9   1       2394.04       2431.37        48.98 o                         
 -13   9   1        877.57        875.38        33.05 o                         
 -11   9   1       2599.59       2736.02        75.69 o                         
  -9   9   1       2166.35       2203.56        28.65 o                         
  -7   9   1      10377.08      10780.72        87.40 o                         
  -5   9   1         98.03        268.27        13.86 o                         
  -3   9   1       3956.82       4652.82        86.35 o                         
  -1   9   1       1236.38        950.47        15.99 o                         
   1   9   1        664.28        703.31        13.86 o                         
   3   9   1       6597.90       6154.73       111.94 o                         
   5   9   1         20.96         11.73         4.52 o                         
   7   9   1        953.97        971.29        65.03 o                         
   9   9   1       1242.13       1306.89        59.70 o                         
  11   9   1        435.66        475.35        27.72 o                         
  13   9   1       3614.85       3945.83       128.99 o                         
  15   9   1       1266.72       1228.36       125.79 o                         
  17   9   1        445.93        414.73        55.78 o                         
 -18  10   1         38.99         64.48        46.30 o                         
 -16  10   1       2150.18       2422.41        70.36 o                         
 -14  10   1        680.30        683.55        77.82 o                         
 -12  10   1        987.73       1051.82        62.79 o                         
 -10  10   1       2522.56       2476.61        51.17 o                         
  -8  10   1        663.07        627.45        20.47 o                         
  -6  10   1         37.14         34.72        10.66 o                         
  -4  10   1       9592.27       9722.18        75.87 o                         
  -2  10   1       4864.81       5692.46        51.57 o                         
   0  10   1      11468.56      12014.78        81.02 o                         
   2  10   1       2713.46       2765.36        49.04 o                         
   4  10   1        278.52        194.23         9.05 o                         
   6  10   1        833.16        881.73        31.98 o                         
   8  10   1       1668.75       1682.38        62.90 o                         
  10  10   1        629.17        684.35        33.05 o                         
  12  10   1       1389.91       1350.67        39.42 o                         
  14  10   1       5006.64       5361.25       222.70 o                         
  16  10   1        144.50        150.54        39.42 o                         
 -17  11   1          2.18         87.96        54.47 o                         
 -15  11   1       1980.28       2021.71        43.41 o                         
 -13  11   1         67.11         41.66        19.43 o                         
 -11  11   1        630.64        687.38        30.92 o                         
  -9  11   1        651.87        802.37        69.29 o                         
  -7  11   1       2249.25       2152.14       106.61 o                         
  -5  11   1        107.16         89.52         9.59 o                         
  -3  11   1      12283.78      13306.38       102.67 o                         
  -1  11   1       2478.23       2939.75        76.76 o                         
   1  11   1        216.55        369.52        11.78 o                         
   3  11   1       5614.02       5876.54       146.05 o                         
   5  11   1          0.47         12.79         6.03 o                         
   7  11   1       2774.26       2684.14        40.51 o                         
   9  11   1        552.59        578.95        23.76 o                         
  11  11   1        336.42        351.84        22.68 o                         
  13  11   1        124.36        157.70        28.17 o                         
  15  11   1        257.60        249.44        30.70 o                         
  17  11   1         13.73         65.99        61.83 o                         
 -16  12   1          7.70         58.72        25.50 o                         
 -14  12   1        347.29        337.14        56.50 o                         
 -12  12   1         69.43         63.96        26.65 o                         
 -10  12   1         15.92         39.68        10.64 o                         
  -8  12   1        373.41        403.97        28.78 o                         
  -6  12   1       1056.03       1112.75        23.33 o                         
  -4  12   1        270.74        211.65        10.97 o                         
  -2  12   1       1573.62       1335.79        22.47 o                         
   0  12   1          2.08         14.92         4.52 o                         
   2  12   1       2399.29       2991.34       121.53 o                         
   4  12   1        398.38        390.25        13.32 o                         
   6  12   1        530.27        550.63        53.30 o                         
   8  12   1       2831.12       2850.13        37.89 o                         
  10  12   1       4671.89       4851.09       224.94 o                         
  12  12   1         62.58         57.80        23.45 o                         
  14  12   1        155.59        137.12        26.35 o                         
  16  12   1        340.40        275.59        53.20 o                         
 -17  13   1        278.51        245.53        32.94 o                         
 -15  13   1        478.45        403.90        30.67 o                         
 -13  13   1        383.54        367.44        34.11 o                         
 -11  13   1       2243.29       2309.74        42.49 o                         
  -9  13   1        315.78        284.48        22.39 o                         
  -7  13   1       2841.76       2782.36        38.42 o                         
  -5  13   1       4475.89       4523.16        47.33 o                         
  -3  13   1       1078.66       1069.37        26.54 o                         
  -1  13   1      12568.15      12412.19       218.54 o                         
   1  13   1       2341.03       2462.20        43.71 o                         
   3  13   1      12322.96      12219.41        82.85 o                         
   5  13   1       3448.72       3539.97        61.83 o                         
   7  13   1         44.31         49.41         9.05 o                         
   9  13   1       1740.15       1951.08        40.02 o                         
  11  13   1        660.47        710.45        28.41 o                         
  13  13   1       1013.11       1099.74        68.12 o                         
  15  13   1        222.44        237.96        36.09 o                         
 -16  14   1        151.63        142.65        30.67 o                         
 -14  14   1       1430.04       1374.99        51.17 o                         
 -12  14   1        372.13        387.66        30.92 o                         
 -10  14   1        714.23        726.75        27.60 o                         
  -8  14   1        743.48        743.23        19.60 o                         
  -6  14   1       5392.67       5562.77       120.46 o                         
  -4  14   1         24.44         19.49        10.23 o                         
  -2  14   1       4403.09       4877.24        46.45 o                         
   0  14   1       2854.48       2835.67        29.37 o                         
   2  14   1       2195.78       2193.94        28.65 o                         
   4  14   1      10239.31      10110.09       108.74 o                         
   6  14   1          7.04         10.85         8.19 o                         
   8  14   1        671.46        632.61        55.44 o                         
  10  14   1        865.34        866.78       119.40 o                         
  12  14   1        604.19        691.06        57.57 o                         
  14  14   1        374.28        399.66        50.10 o                         
  16  14   1         20.53         11.14        90.12 o                         
 -15  15   1          3.54         46.63        24.59 o                         
 -13  15   1         31.21         62.26        36.76 o                         
 -11  15   1       1365.58       1370.37        55.44 o                         
  -9  15   1        199.43        205.20        14.92 o                         
  -7  15   1      11611.72      11108.21       359.26 o                         
  -5  15   1         26.69         38.38        10.23 o                         
  -3  15   1       3962.12       4103.10       102.34 o                         
  -1  15   1       4226.42       4570.29        78.89 o                         
   1  15   1        839.73        802.30        38.38 o                         
   3  15   1       6942.70       6830.48       102.34 o                         
   5  15   1       3046.40       3089.37        40.37 o                         
   7  15   1        451.36        405.83        53.30 o                         
   9  15   1       1472.91       1483.45        71.43 o                         
  11  15   1        108.27        104.72        26.79 o                         
  13  15   1       1935.41       1904.68       108.74 o                         
  15  15   1        523.07        489.29        43.54 o                         
 -14  16   1        368.55        301.01        32.22 o                         
 -12  16   1        719.12        709.00        35.60 o                         
 -10  16   1       1472.09       1485.45        84.22 o                         
  -8  16   1       2001.69       1966.02        58.63 o                         
  -6  16   1       6812.72       7044.56       224.94 o                         
  -4  16   1       1668.36       1837.15        35.10 o                         
  -2  16   1       4316.02       4614.74        48.98 o                         
   0  16   1         18.17         34.25         7.54 o                         
   2  16   1       1453.73       1575.11        26.35 o                         
   4  16   1       1258.03       1245.95        29.14 o                         
   6  16   1        804.51        705.87        23.33 o                         
   8  16   1        866.36        879.12        50.10 o                         
  10  16   1        302.64        268.77        81.02 o                         
  12  16   1        504.77        479.88        44.43 o                         
  14  16   1         91.96        114.30        34.28 o                         
 -15  17   1          4.42         60.09        51.17 o                         
 -13  17   1        533.25        472.74        42.64 o                         
 -11  17   1         45.55        128.70       134.32 o                         
  -9  17   1       1034.89       1012.06        30.04 o                         
  -7  17   1       2169.77       2123.41       136.46 o                         
  -5  17   1         46.40        115.24        59.70 o                         
  -3  17   1        774.86        750.33        20.95 o                         
  -1  17   1       2376.01       2462.43        33.17 o                         
   1  17   1       2164.15       2217.25        32.39 o                         
   3  17   1         92.24        104.11        14.92 o                         
   5  17   1        341.65        325.87        35.18 o                         
   7  17   1          1.43         14.21        11.23 o                         
   9  17   1          3.94         45.55        16.38 o                         
  11  17   1         65.12         25.70        25.78 o                         
  13  17   1         14.13         65.03        28.65 o                         
 -14  18   1        487.91        598.09       243.06 o                         
 -12  18   1       1064.82       1010.03        63.07 o                         
 -10  18   1       1513.81       1486.38        41.95 o                         
  -8  18   1        575.92        490.78        22.46 o                         
  -6  18   1       2133.54       2422.82        87.42 o                         
  -4  18   1        800.69        761.06        29.37 o                         
  -2  18   1       1439.69       1596.58       107.67 o                         
   0  18   1        413.64        341.73        14.26 o                         
   2  18   1        439.22        488.14        20.01 o                         
   4  18   1       3345.72       3250.43        61.02 o                         
   6  18   1        479.76        429.43        28.78 o                         
   8  18   1        712.28        730.75        28.53 o                         
  10  18   1          2.58         34.11        26.64 o                         
  12  18   1        419.25        469.28        50.06 o                         
 -13  19   1          0.28         28.22        32.61 o                         
 -11  19   1       1531.82       1570.72       205.75 o                         
  -9  19   1        271.72        279.13        49.04 o                         
  -7  19   1       2013.80       2084.95       122.60 o                         
  -5  19   1       3508.97       3655.33       103.41 o                         
  -3  19   1        767.82        752.15        42.64 o                         
  -1  19   1        365.01        376.03        18.12 o                         
   1  19   1       1355.39       1301.47        44.77 o                         
   3  19   1       7305.98       7610.55        90.12 o                         
   5  19   1        606.47        536.03        32.71 o                         
   7  19   1        591.17        614.67        26.64 o                         
   9  19   1       2286.53       2251.18       168.44 o                         
  11  19   1        310.87        259.92        62.90 o                         
  13  19   1       2622.42       2639.78       319.82 o                         
 -12  20   1        175.71         94.68        71.43 o                         
 -10  20   1        625.47        644.67        63.96 o                         
  -8  20   1        334.17        196.07        37.31 o                         
  -6  20   1       1603.24       1678.69        69.29 o                         
  -4  20   1        786.34        737.81        26.79 o                         
  -2  20   1       2584.98       2824.84        77.82 o                         
   0  20   1        377.56        358.98        38.38 o                         
   2  20   1        858.00        923.90        27.86 o                         
   4  20   1       3471.19       3766.43        78.89 o                         
   6  20   1         84.89        103.49        21.82 o                         
   8  20   1       1761.12       1739.29       106.61 o                         
  10  20   1        150.14        113.15        26.09 o                         
  12  20   1       1047.46       1129.31        54.89 o                         
 -11  21   1        569.37        766.85       208.84 o                         
  -9  21   1        353.25        368.82        25.50 o                         
  -7  21   1        435.54        370.41        65.03 o                         
  -5  21   1       1252.63       1212.34        81.02 o                         
  -3  21   1         23.53         34.67        14.26 o                         
  -1  21   1        710.07        724.36        24.57 o                         
   1  21   1       1104.40       1047.63        79.85 o                         
   3  21   1       3013.92       3232.71       202.44 o                         
   5  21   1         31.08         59.79        33.80 o                         
   7  21   1         13.88         38.61        19.98 o                         
   9  21   1        740.43        640.87        58.72 o                         
  11  21   1         64.08         87.96        33.05 o                         
 -10  22   1        317.64        236.52        75.69 o                         
  -8  22   1         29.46         68.80        27.72 o                         
  -6  22   1         91.90         98.16        24.52 o                         
  -4  22   1        538.36        480.92        28.38 o                         
  -2  22   1        189.87        113.71        20.26 o                         
   0  22   1        160.81        115.29        15.08 o                         
   2  22   1         13.47         51.02        20.90 o                         
   4  22   1         35.22         49.62        32.76 o                         
   6  22   1          0.54         38.68        25.59 o                         
   8  22   1         20.25         80.50        46.45 o                         
  10  22   1         42.19         52.33        49.14 o                         
  -9  23   1          6.26         91.52        45.48 o                         
  -7  23   1          8.93         49.09        28.68 o                         
  -5  23   1        230.91        231.38        25.50 o                         
  -3  23   1        120.09         70.06        20.47 o                         
  -1  23   1         36.19         43.29        17.29 o                         
   1  23   1          1.42         39.04        20.78 o                         
   3  23   1          1.14         44.19        32.25 o                         
   5  23   1        428.89        457.69        60.04 o                         
   7  23   1          9.12         47.97        28.17 o                         
   9  23   1         23.94        113.10        78.89 o                         
  -8  24   1         86.34         93.23        32.25 o                         
  -6  24   1       1218.08       1029.90       107.57 o                         
  -4  24   1         24.09         65.13        24.57 o                         
  -2  24   1        278.24        248.58        55.44 o                         
   0  24   1        248.00        195.12        21.82 o                         
   2  24   1        699.19        588.74        37.60 o                         
   4  24   1        814.63        610.37        93.81 o                         
   6  24   1         31.52         63.47        47.97 o                         
   8  24   1        180.07        232.50        98.08 o                         
  -7  25   1        417.77        335.61        43.71 o                         
  -5  25   1        709.58        742.26       199.35 o                         
  -3  25   1          0.67         60.53        33.80 o                         
  -1  25   1       1170.56       1228.24        46.93 o                         
   1  25   1        120.40        117.68        42.64 o                         
   3  25   1       1609.44       1827.57        94.88 o                         
   5  25   1        112.91        174.20        71.43 o                         
  -4  26   1        284.98        281.16       105.54 o                         
  -2  26   1        208.74        198.88        32.61 o                         
   0  26   1       1892.83       1947.87        72.95 o                         
   2  26   1         35.70        115.00        85.28 o                         
   4  26   1       1734.94       1818.94       360.33 o                         
 -20   0   2        321.91       3899.21      2618.03 o                         
 -18   0   2        405.67        330.48        55.44 o                         
 -16   0   2        723.15        750.50        44.77 o                         
 -14   0   2        826.08        727.05        34.11 o                         
 -12   0   2       3194.17       3033.79        53.30 o                         
 -10   0   2        107.86         78.89        10.66 o                         
  -8   0   2      10574.43       9542.50        93.81 o                         
  -6   0   2       7633.98       9105.41        91.68 o                         
  -4   0   2      44527.09      44294.49       334.74 o                         
  -2   0   2        920.25        961.58        12.79 o                         
   0   0   2       4043.23       4297.92        34.11 o                         
   2   0   2       7267.86       6719.79        61.83 o                         
   4   0   2       6179.08       6060.97        68.23 o                         
   6   0   2      44596.75      44923.47       358.20 o                         
   8   0   2        276.05        196.15        36.25 o                         
  10   0   2       2996.34       3402.43        61.83 o                         
  12   0   2        326.21        213.21        23.45 o                         
  14   0   2         19.55         34.11        29.85 o                         
  16   0   2       1881.80       1905.90        81.02 o                         
  18   0   2         73.12         34.11        61.83 o                         
 -19   1   2         49.15        124.98        47.33 o                         
 -17   1   2       1079.66       1031.80        39.93 o                         
 -15   1   2        138.39        121.34        15.35 o                         
 -13   1   2       1808.78       1904.38        34.11 o                         
 -11   1   2        889.80        866.86        19.60 o                         
  -9   1   2       1391.13       1354.81        22.61 o                         
  -7   1   2       1130.16        881.88        14.26 o                         
  -5   1   2      15250.17      16298.77       148.18 o                         
  -3   1   2       6805.19       6211.73        39.82 o                         
  -1   1   2      55069.07      54532.96       267.87 o                         
   1   1   2        138.42        184.58         6.03 o                         
   3   1   2      22134.60      21791.11       294.23 o                         
   5   1   2      12356.43      14268.57       100.71 o                         
   7   1   2      43299.44      44536.19       315.55 o                         
   9   1   2       1167.25       1154.51        27.86 o                         
  11   1   2       1039.41       1066.19        61.72 o                         
  13   1   2        665.22        658.44        26.35 o                         
  15   1   2        161.38        235.43        21.82 o                         
  17   1   2        807.04        970.46        54.27 o                         
 -18   2   2        629.43        526.17        37.60 o                         
 -16   2   2          2.29         34.02        15.78 o                         
 -14   2   2        132.17        123.82        27.72 o                         
 -12   2   2         95.67         90.29        10.66 o                         
 -10   2   2         20.52         40.96         6.03 o                         
  -8   2   2       2432.32       2351.09        35.18 o                         
  -6   2   2          5.45          9.59         3.02 o                         
  -4   2   2      14219.49      14434.27       153.51 o                         
  -2   2   2      14582.61      14516.11       158.84 o                         
   0   2   2       2936.52       2836.49        20.31 o                         
   2   2   2       6695.07       6886.56        45.96 o                         
   4   2   2      28801.76      29673.92       170.34 o                         
   6   2   2       2322.95       2217.72        76.76 o                         
   8   2   2       9610.77       9703.82       184.32 o                         
  10   2   2       1694.16       1764.36        52.24 o                         
  12   2   2       1230.26       1248.67        30.66 o                         
  14   2   2       3737.53       3605.10        81.02 o                         
  16   2   2        949.02        885.06        94.88 o                         
  18   2   2        736.00        532.80        54.24 o                         
 -19   3   2        207.59        164.48        40.94 o                         
 -17   3   2         92.78        107.21        25.43 o                         
 -15   3   2        603.32        623.78        26.65 o                         
 -13   3   2         68.47         38.04        10.66 o                         
 -11   3   2       1149.38       1266.08        50.10 o                         
  -9   3   2       1054.87       1109.92        20.26 o                         
  -7   3   2          0.67         21.02         5.33 o                         
  -5   3   2       1847.67       1931.59        20.26 o                         
  -3   3   2      15736.83      16079.86       124.73 o                         
  -1   3   2       1205.56       1212.96        11.23 o                         
   1   3   2         69.33         49.18         8.53 o                         
   3   3   2         82.26        148.19         6.03 o                         
   5   3   2      14078.22      15064.46       127.93 o                         
   7   3   2        114.27         93.02        38.38 o                         
   9   3   2        878.97        912.08        29.15 o                         
  11   3   2        283.70        300.28        20.26 o                         
  13   3   2         65.61         66.85        15.35 o                         
  15   3   2         78.96         86.18        25.59 o                         
  17   3   2        508.58        397.79        57.05 o                         
 -18   4   2        371.17        403.68        74.62 o                         
 -16   4   2        724.11        686.69        60.77 o                         
 -14   4   2       4344.11       4484.07       169.50 o                         
 -12   4   2       2775.30       2688.39        35.41 o                         
 -10   4   2         27.40         52.26         7.54 o                         
  -8   4   2       8382.61       7924.37        60.31 o                         
  -6   4   2         54.33        171.44        18.12 o                         
  -4   4   2      20946.43      20436.36       222.70 o                         
  -2   4   2        624.00        755.06         9.71 o                         
   0   4   2        424.63        409.37         6.66 o                         
   2   4   2        144.00        325.24         9.05 o                         
   4   4   2       1883.93       2018.93        68.23 o                         
   6   4   2       4034.34       3747.07        36.73 o                         
   8   4   2       1334.45       1311.94        61.83 o                         
  10   4   2        191.88        181.58        18.12 o                         
  12   4   2       1057.57       1032.28        28.53 o                         
  14   4   2        133.19        202.14        21.51 o                         
  16   4   2        715.93        680.53        44.30 o                         
 -19   5   2         26.81        103.30        43.02 o                         
 -17   5   2       1992.16       2042.83        50.06 o                         
 -15   5   2        171.54        167.72        20.26 o                         
 -13   5   2        296.67        285.36        15.78 o                         
 -11   5   2      13891.65      14322.80       102.87 o                         
  -9   5   2         63.88         62.85        17.06 o                         
  -7   5   2      14134.40      13505.39        89.47 o                         
  -5   5   2      14878.13      14690.40       157.78 o                         
  -3   5   2      57761.01      58570.93      1297.29 o                         
  -1   5   2       8690.84       8544.05       208.95 o                         
   1   5   2       5900.01       6217.89       151.38 o                         
   3   5   2        767.99        610.95        44.77 o                         
   5   5   2        284.53        257.66        13.86 o                         
   7   5   2       9017.10       8800.70        78.88 o                         
   9   5   2        700.04        597.92        42.64 o                         
  11   5   2       1027.68       1079.79        52.13 o                         
  13   5   2       2579.23       2709.29        68.23 o                         
  15   5   2        355.36        306.33        26.88 o                         
  17   5   2       1448.53       1765.62       223.87 o                         
 -18   6   2       1054.36       1052.59        43.02 o                         
 -16   6   2       3038.15       3291.56       138.48 o                         
 -14   6   2       2379.69       2442.62        92.75 o                         
 -12   6   2       1579.89       1622.09        69.29 o                         
 -10   6   2       7609.29       7876.56        95.95 o                         
  -8   6   2       7054.04       6787.11       124.73 o                         
  -6   6   2      25077.31      24298.77       163.11 o                         
  -4   6   2       1687.37       1560.60        20.26 o                         
  -2   6   2      25581.48      24910.45       655.63 o                         
   0   6   2       2243.29       2289.85        42.64 o                         
   2   6   2       2817.51       2358.27        31.98 o                         
   4   6   2      10559.46      10540.50        67.79 o                         
   6   6   2       3315.91       3014.80       187.52 o                         
   8   6   2       9974.47      10102.82        92.21 o                         
  10   6   2        153.71        132.84        17.34 o                         
  12   6   2       5586.51       6021.61        71.03 o                         
  14   6   2        640.09        645.66       123.66 o                         
  16   6   2       3071.68       3355.02       176.86 o                         
 -19   7   2        153.88        206.74        69.29 o                         
 -17   7   2       1048.61        927.64        87.42 o                         
 -15   7   2        495.56        502.72        24.84 o                         
 -13   7   2        105.47        105.91        14.26 o                         
 -11   7   2       2508.20       2440.07        41.58 o                         
  -9   7   2          4.19         19.19         7.54 o                         
  -7   7   2       3089.33       2708.86        66.10 o                         
  -5   7   2      19062.44      19913.77       117.14 o                         
  -3   7   2       5749.83       5653.96        49.08 o                         
  -1   7   2       4846.86       4473.82        77.82 o                         
   1   7   2       2715.54       2617.26        59.70 o                         
   3   7   2        100.40         24.57         4.52 o                         
   5   7   2       1390.71       1437.64        34.11 o                         
   7   7   2       2845.37       2712.15        57.57 o                         
   9   7   2         11.82         36.89        25.59 o                         
  11   7   2        203.21        225.88        18.87 o                         
  13   7   2       2847.11       3010.12       152.45 o                         
  15   7   2        218.69        225.25        40.51 o                         
  17   7   2        569.58        712.25       146.05 o                         
 -18   8   2        425.17        412.17        34.83 o                         
 -16   8   2        883.00        734.56        79.95 o                         
 -14   8   2       1705.40       1813.43       109.80 o                         
 -12   8   2         24.64         34.97        11.23 o                         
 -10   8   2        112.80        168.43        10.23 o                         
  -8   8   2       3041.80       3331.60        38.85 o                         
  -6   8   2        222.00        302.48        11.73 o                         
  -4   8   2       2563.79       2777.28        69.29 o                         
  -2   8   2        236.48        275.92         9.84 o                         
   0   8   2        182.22        226.02         6.66 o                         
   2   8   2         12.68         11.94         3.55 o                         
   4   8   2       2881.29       2948.94        85.28 o                         
   6   8   2          3.94         14.92         6.03 o                         
   8   8   2        219.54        220.00        43.71 o                         
  10   8   2        542.31        586.42        98.08 o                         
  12   8   2        237.75        230.30        20.47 o                         
  14   8   2        491.09        475.36       111.94 o                         
  16   8   2        335.67        316.75        37.37 o                         
 -17   9   2          4.47         30.43        23.07 o                         
 -15   9   2        112.32         96.87        21.32 o                         
 -13   9   2        254.94        275.25        23.45 o                         
 -11   9   2         89.19        107.60        15.99 o                         
  -9   9   2        201.42        192.98        21.32 o                         
  -7   9   2        388.97        447.40        14.92 o                         
  -5   9   2       1583.84       2180.34        25.59 o                         
  -3   9   2       6902.64       7067.93       189.76 o                         
  -1   9   2        224.73        158.52        19.19 o                         
   1   9   2       1362.68       1607.52        33.05 o                         
   3   9   2        827.51        810.86        15.78 o                         
   5   9   2       2256.03       2541.38        69.29 o                         
   7   9   2        489.07        420.65        26.65 o                         
   9   9   2        484.13        412.10        41.58 o                         
  11   9   2       1172.01       1258.80        38.38 o                         
  13   9   2        533.75        465.78       103.41 o                         
  15   9   2        202.13        259.76       148.18 o                         
  17   9   2          0.92         74.18        37.73 o                         
 -18  10   2        240.60        206.34        35.83 o                         
 -16  10   2        984.75        995.23        85.18 o                         
 -14  10   2          0.47         30.26        15.78 o                         
 -12  10   2       2381.11       2421.87        40.71 o                         
 -10  10   2       1428.71       1435.57        93.81 o                         
  -8  10   2        946.61        923.01        35.18 o                         
  -6  10   2      10522.70      10598.87        76.49 o                         
  -4  10   2       4973.42       5172.09        76.76 o                         
  -2  10   2       7366.33       6964.83       239.86 o                         
   0  10   2          0.38          8.10         3.55 o                         
   2  10   2       1246.28        914.89        15.78 o                         
   4  10   2        559.26        530.99        14.26 o                         
   6  10   2        324.15        262.16        15.99 o                         
   8  10   2         11.81         35.87        10.97 o                         
  10  10   2       2377.35       2489.84       135.39 o                         
  12  10   2          5.49         31.98        18.09 o                         
  14  10   2       1003.34        865.78       170.46 o                         
  16  10   2          4.34         51.17        42.58 o                         
 -17  11   2       1759.87       1637.05        66.10 o                         
 -15  11   2        429.23        361.33        51.17 o                         
 -13  11   2       1692.91       1767.31        37.60 o                         
 -11  11   2       3744.53       3858.00        43.64 o                         
  -9  11   2       1968.91       1895.50        29.14 o                         
  -7  11   2       8156.46       8190.82        71.60 o                         
  -5  11   2        375.24        437.08        14.81 o                         
  -3  11   2       7924.69       7636.97       255.85 o                         
  -1  11   2      12156.61      13062.26       456.27 o                         
   1  11   2       4911.33       4697.87        63.96 o                         
   3  11   2      22129.24      23145.79       498.91 o                         
   5  11   2          0.10         17.06         6.66 o                         
   7  11   2       8370.13       8604.69       191.89 o                         
   9  11   2       1605.75       1781.56        76.76 o                         
  11  11   2       1728.35       1930.86        44.87 o                         
  13  11   2       1790.57       1673.92       114.07 o                         
  15  11   2        173.49        179.10        44.16 o                         
 -16  12   2       1781.52       1720.60        78.89 o                         
 -14  12   2          0.62         32.47        19.43 o                         
 -12  12   2       2534.90       2756.63        46.66 o                         
 -10  12   2       1239.52       1174.53        70.36 o                         
  -8  12   2       9587.32      10085.63       119.40 o                         
  -6  12   2       7744.68       7583.80        73.56 o                         
  -4  12   2       3584.03       3680.55        91.68 o                         
  -2  12   2       9912.72       9764.78       189.76 o                         
   0  12   2       1103.12       1296.38        41.58 o                         
   2  12   2      10279.17      10064.61       279.31 o                         
   4  12   2       4099.95       4040.51        53.30 o                         
   6  12   2       8429.70       8715.28       216.41 o                         
   8  12   2         24.76         35.87        10.97 o                         
  10  12   2        405.88        456.85        22.21 o                         
  12  12   2        426.97        440.03        26.35 o                         
  14  12   2        732.59        648.49       122.60 o                         
  16  12   2        310.28        246.80        42.00 o                         
 -17  13   2        770.90        608.84        63.96 o                         
 -15  13   2        100.20        123.90        44.77 o                         
 -13  13   2          8.06         53.38        28.78 o                         
 -11  13   2       2563.32       2710.49        99.14 o                         
  -9  13   2       1371.42       1312.43        70.36 o                         
  -7  13   2       3479.39       3651.35        43.72 o                         
  -5  13   2        243.38        253.72        14.85 o                         
  -3  13   2       1463.24       1295.99        22.68 o                         
  -1  13   2        322.06        324.14        12.23 o                         
   1  13   2       1880.37       1908.29        24.57 o                         
   3  13   2       2575.74       2520.61        42.64 o                         
   5  13   2        121.46         81.11         9.59 o                         
   7  13   2       2888.57       2961.54        88.48 o                         
   9  13   2         51.82         61.14        20.26 o                         
  11  13   2       1919.09       1874.95       104.47 o                         
  13  13   2        127.09        176.59        25.18 o                         
  15  13   2         29.42         21.53        65.21 o                         
 -16  14   2        364.61        222.12        45.15 o                         
 -14  14   2          0.77         34.63        18.87 o                         
 -12  14   2        998.73        973.10        30.70 o                         
 -10  14   2        392.40        292.69        21.32 o                         
  -8  14   2        161.35        144.78        21.32 o                         
  -6  14   2          6.50         27.86        11.23 o                         
  -4  14   2         56.22         58.00         9.71 o                         
  -2  14   2         35.69         48.44        10.66 o                         
   0  14   2       4021.08       4310.27        42.79 o                         
   2  14   2       1581.62       1590.72        24.45 o                         
   4  14   2          9.73         22.17         7.10 o                         
   6  14   2          2.46         25.59         9.05 o                         
   8  14   2        453.10        409.42        17.90 o                         
  10  14   2         53.57         55.14        15.35 o                         
  12  14   2          1.54         30.58        20.90 o                         
  14  14   2          1.31         23.70        33.69 o                         
 -15  15   2       1106.70        826.06        39.71 o                         
 -13  15   2          7.37         26.52        16.72 o                         
 -11  15   2        143.74        137.85        18.12 o                         
  -9  15   2       1160.30       1075.83        42.54 o                         
  -7  15   2        823.73        924.35        53.30 o                         
  -5  15   2        937.40       1025.18        53.20 o                         
  -3  15   2         71.35         57.29         8.15 o                         
  -1  15   2       5325.14       5693.22       175.90 o                         
   1  15   2        236.45        189.02        17.06 o                         
   3  15   2       6459.68       6716.96        79.95 o                         
   5  15   2        299.58        341.06        40.51 o                         
   7  15   2       1094.40       1024.08        63.86 o                         
   9  15   2        456.60        473.31        23.04 o                         
  11  15   2         48.22         44.15        17.90 o                         
  13  15   2        233.57        206.59        30.67 o                         
 -16  16   2        258.25        231.06        56.50 o                         
 -14  16   2         31.48         49.87        30.66 o                         
 -12  16   2        297.03        263.55        34.11 o                         
 -10  16   2        291.08        224.82        16.45 o                         
  -8  16   2        616.47        657.21        26.65 o                         
  -6  16   2        295.21        297.12        24.12 o                         
  -4  16   2       1974.76       2001.43        58.63 o                         
  -2  16   2        769.13        713.36        67.16 o                         
   0  16   2        822.28        880.61        21.11 o                         
   2  16   2       1511.46       1585.01        63.96 o                         
   4  16   2       3288.70       3190.44        44.67 o                         
   6  16   2        209.81        189.76        13.32 o                         
   8  16   2       1381.59       1228.61       148.08 o                         
  10  16   2         12.04         35.28        16.38 o                         
  12  16   2        359.59        358.48        38.38 o                         
  14  16   2        236.12        231.42        63.96 o                         
 -15  17   2         54.05        106.04        41.58 o                         
 -13  17   2       1450.03       1507.66        45.77 o                         
 -11  17   2        412.84        319.54        59.70 o                         
  -9  17   2       2337.23       2433.17        50.09 o                         
  -7  17   2       8647.98       8978.29        91.64 o                         
  -5  17   2       2889.47       2850.03       125.79 o                         
  -3  17   2       8133.61       8143.85       259.05 o                         
  -1  17   2         11.12         18.80         8.19 o                         
   1  17   2       9912.72      10224.56        80.56 o                         
   3  17   2       3444.58       3500.28        48.50 o                         
   5  17   2        254.77        241.91        60.77 o                         
   7  17   2       3740.43       3912.58       175.90 o                         
   9  17   2          1.59         34.99        15.78 o                         
  11  17   2       1711.49       1656.53       149.25 o                         
  13  17   2        384.24        379.05        41.44 o                         
 -14  18   2         71.88         75.57        55.44 o                         
 -12  18   2        870.17        876.69        54.37 o                         
 -10  18   2         32.99         50.13        17.06 o                         
  -8  18   2       2676.22       2891.63        51.26 o                         
  -6  18   2       2020.54       2338.67        76.76 o                         
  -4  18   2       4168.22       4210.69       134.32 o                         
  -2  18   2       1474.74       1726.08       152.45 o                         
   0  18   2        287.79        231.58        13.57 o                         
   2  18   2       4726.75       5212.43        76.76 o                         
   4  18   2       1870.38       1833.24        43.71 o                         
   6  18   2       2236.69       2384.58        43.41 o                         
   8  18   2       1041.11        950.06       150.31 o                         
  10  18   2        504.53        451.10        35.34 o                         
  12  18   2        443.34        423.48        53.12 o                         
 -13  19   2         56.25        117.35        77.82 o                         
 -11  19   2         13.20        102.38       124.73 o                         
  -9  19   2        158.25        156.89        19.60 o                         
  -7  19   2        196.22        192.91        22.02 o                         
  -5  19   2          8.83         43.48        16.69 o                         
  -3  19   2        114.97        107.68        15.72 o                         
  -1  19   2       1593.38       1658.78        32.39 o                         
   1  19   2       1254.50       1241.98        26.64 o                         
   3  19   2        445.74        457.32        23.98 o                         
   5  19   2        139.36         78.78        15.35 o                         
   7  19   2        519.68        468.16        27.71 o                         
   9  19   2         15.18         61.43        32.39 o                         
  11  19   2         86.01        130.12        81.02 o                         
 -12  20   2          3.64         46.15        56.32 o                         
 -10  20   2         31.09         56.47        34.11 o                         
  -8  20   2        207.78        114.85        21.29 o                         
  -6  20   2        381.31        342.42        25.78 o                         
  -4  20   2        661.83        526.78        92.75 o                         
  -2  20   2        173.54        129.08        20.55 o                         
   0  20   2        753.95        745.50        22.39 o                         
   2  20   2         38.45         51.56        14.92 o                         
   4  20   2        574.89        486.09        33.17 o                         
   6  20   2         72.74         67.25        17.90 o                         
   8  20   2         13.13         52.93        29.15 o                         
  10  20   2         44.84         45.20        29.15 o                         
 -11  21   2          0.77         30.85        33.28 o                         
  -9  21   2         41.94         43.71        22.61 o                         
  -7  21   2        217.07        230.11        61.83 o                         
  -5  21   2       1496.74       1560.64       247.33 o                         
  -3  21   2         43.80         67.89        25.78 o                         
  -1  21   2          3.33         28.60        12.75 o                         
   1  21   2        397.15        301.15        17.29 o                         
   3  21   2        850.66        787.16       114.07 o                         
   5  21   2         75.76         73.56        22.61 o                         
   7  21   2         53.59         63.35        20.47 o                         
   9  21   2        513.52        474.67        67.16 o                         
 -10  22   2          5.89         64.24        52.24 o                         
  -8  22   2        361.72        314.37        50.10 o                         
  -6  22   2       3249.85       3336.78       114.07 o                         
  -4  22   2        385.09        419.54       127.93 o                         
  -2  22   2        806.96        771.43        35.18 o                         
   0  22   2        103.97         80.85        14.26 o                         
   2  22   2       2135.95       2203.66        45.51 o                         
   4  22   2        242.38        229.98        59.70 o                         
   6  22   2        419.34        338.65        27.86 o                         
   8  22   2        440.25        519.55        66.07 o                         
  -9  23   2        375.08        378.27       127.93 o                         
  -7  23   2        706.82        625.11        77.82 o                         
  -5  23   2        482.69        499.86       105.54 o                         
  -3  23   2        699.25        747.51        48.15 o                         
  -1  23   2        487.76        414.66        24.84 o                         
   1  23   2         48.64         51.82        16.90 o                         
   3  23   2       1135.47       1038.46       106.61 o                         
   5  23   2         79.81         72.30        28.78 o                         
   7  23   2        319.90        305.99        34.28 o                         
  -8  24   2        154.94         91.29        33.07 o                         
  -6  24   2       1103.84       1058.51       115.03 o                         
  -4  24   2        256.05        227.21        50.10 o                         
  -2  24   2        302.26        293.65        29.14 o                         
   0  24   2        244.95        224.59        55.44 o                         
   2  24   2        414.56        328.09        98.08 o                         
   4  24   2         15.76         79.80        79.95 o                         
   6  24   2        283.68        292.87        93.81 o                         
  -7  25   2        176.76        204.80        35.41 o                         
  -5  25   2        110.05         54.70        50.09 o                         
  -3  25   2        291.69        332.89       230.27 o                         
  -1  25   2        103.91         85.28        28.61 o                         
   1  25   2         67.65         76.76        29.62 o                         
   3  25   2          9.52         91.56       132.19 o                         
   5  25   2         18.53          4.76        57.92 o                         
  -4  26   2        149.51        220.41        73.56 o                         
  -2  26   2         62.21         76.46        35.83 o                         
   0  26   2        132.02        133.80        30.22 o                         
   2  26   2        598.97        671.76       121.53 o                         
 -19   1   3        122.66        113.82        40.51 o                         
 -17   1   3        397.74        355.29        43.71 o                         
 -15   1   3        290.17        220.27        38.38 o                         
 -13   1   3       2238.39       2211.95        85.28 o                         
 -11   1   3         69.82         62.29         8.19 o                         
  -9   1   3       2545.12       2673.30        72.49 o                         
  -7   1   3         42.15         37.59         4.52 o                         
  -5   1   3        954.22        826.94        11.23 o                         
  -3   1   3      15360.63      15168.57       207.88 o                         
  -1   1   3       1005.83       1006.06        10.23 o                         
   1   1   3         15.33          8.53         3.02 o                         
   3   1   3       1875.61       1863.28        21.11 o                         
   5   1   3       2275.12       2448.81        57.57 o                         
   7   1   3       2655.39       2966.71        51.00 o                         
   9   1   3        156.23        183.31        41.58 o                         
  11   1   3         19.96         24.52        12.79 o                         
  13   1   3         23.88         44.58        15.78 o                         
  15   1   3          1.96         64.99        20.31 o                         
  17   1   3         46.85        132.94       240.93 o                         
 -20   2   3          0.51         78.23        68.63 o                         
 -18   2   3       1031.73        994.16        34.58 o                         
 -16   2   3        394.55        376.56        53.30 o                         
 -14   2   3       1595.25       1520.01        31.66 o                         
 -12   2   3        488.13        403.19        24.52 o                         
 -10   2   3       2066.12       2161.99        27.86 o                         
  -8   2   3        101.85         52.26         6.03 o                         
  -6   2   3      11272.11      11316.38       262.25 o                         
  -4   2   3       2417.04       1971.97        17.35 o                         
  -2   2   3        130.00        103.68         3.81 o                         
   0   2   3       6315.56       5327.29        33.07 o                         
   2   2   3        268.26        655.45        11.23 o                         
   4   2   3         80.47        104.65         6.03 o                         
   6   2   3      10306.80      10250.20        95.65 o                         
   8   2   3        850.53        861.10        31.55 o                         
  10   2   3       1247.84       1358.00        31.55 o                         
  12   2   3       1117.56       1094.48        30.15 o                         
  14   2   3        582.33        561.87        42.64 o                         
  16   2   3       1336.45       1147.21        64.83 o                         
 -19   3   3         64.76         98.83        38.25 o                         
 -17   3   3       1543.79       1519.67        50.10 o                         
 -15   3   3        362.41        383.99        34.11 o                         
 -13   3   3       2456.42       2531.00        35.41 o                         
 -11   3   3        573.54        567.50        17.90 o                         
  -9   3   3       2244.44       2105.48        26.35 o                         
  -7   3   3        247.32        202.33         9.59 o                         
  -5   3   3        296.13        162.17        13.86 o                         
  -3   3   3      51672.10      50305.66       257.20 o                         
  -1   3   3      22604.56      21322.83       183.36 o                         
   1   3   3         90.56         20.47         4.26 o                         
   3   3   3       2391.96       2393.82        23.98 o                         
   5   3   3       6011.51       5927.08        50.10 o                         
   7   3   3       8594.78       9174.91       231.33 o                         
   9   3   3         73.83        160.15        20.95 o                         
  11   3   3       1513.77       1627.04        56.50 o                         
  13   3   3        521.62        478.37        25.10 o                         
  15   3   3       1451.06       1306.74        55.43 o                         
  17   3   3        820.85        632.07        60.93 o                         
 -18   4   3       4862.47       5314.05       140.61 o                         
 -16   4   3         63.65         51.17        18.44 o                         
 -14   4   3       3227.04       3323.15        48.84 o                         
 -12   4   3       1407.85       1427.00        27.01 o                         
 -10   4   3       3831.55       4209.59        43.41 o                         
  -8   4   3       3830.98       3723.01        34.58 o                         
  -6   4   3       3470.89       3543.21        29.37 o                         
  -4   4   3      14773.42      14465.72        82.47 o                         
  -2   4   3       2308.59       2146.01        17.90 o                         
   0   4   3      33902.77      33207.52       183.36 o                         
   2   4   3       2079.36       1785.52        20.31 o                         
   4   4   3          0.54         14.62         5.12 o                         
   6   4   3       8955.41       8527.28       327.28 o                         
   8   4   3       2195.35       2164.37        41.44 o                         
  10   4   3        548.95        598.74        22.61 o                         
  12   4   3       4104.35       4292.60       117.27 o                         
  14   4   3        113.95        160.05        19.98 o                         
  16   4   3       1464.26       1469.49        73.12 o                         
 -19   5   3        484.51        391.98        45.08 o                         
 -17   5   3       2373.98       2487.56        78.89 o                         
 -15   5   3        366.77        394.25        77.82 o                         
 -13   5   3       1301.85       1365.06       118.33 o                         
 -11   5   3        173.65        193.62        12.59 o                         
  -9   5   3       3786.23       3822.29        58.63 o                         
  -7   5   3        860.88        870.03        15.08 o                         
  -5   5   3       2452.04       2532.04        35.18 o                         
  -3   5   3      30365.31      30202.10       160.12 o                         
  -1   5   3       3863.99       3954.02        41.58 o                         
   1   5   3       3907.41       3637.16        59.70 o                         
   3   5   3      12637.35      12938.62       223.87 o                         
   5   5   3       1740.86       1655.50        39.44 o                         
   7   5   3       3131.73       3088.00       172.59 o                         
   9   5   3        644.41        532.79        23.33 o                         
  11   5   3       1603.78       1638.78        44.77 o                         
  13   5   3       1117.59        942.44        33.30 o                         
  15   5   3        182.42        270.78        50.10 o                         
  17   5   3        116.56        123.06        42.00 o                         
 -18   6   3         12.94         46.05        24.84 o                         
 -16   6   3          3.26         31.61        16.90 o                         
 -14   6   3        987.42        960.69        49.04 o                         
 -12   6   3        668.89        643.11        37.31 o                         
 -10   6   3         12.26         29.00         7.10 o                         
  -8   6   3       3632.61       3972.77        39.20 o                         
  -6   6   3          5.42         55.35         7.46 o                         
  -4   6   3       8626.09       8790.20        98.08 o                         
  -2   6   3        100.47         84.23         4.52 o                         
   0   6   3       1424.08       1729.90        17.29 o                         
   2   6   3        197.22        330.60         9.05 o                         
   4   6   3       1406.02       1507.46        79.95 o                         
   6   6   3         26.28         94.35        34.11 o                         
   8   6   3          3.00         48.58        16.90 o                         
  10   6   3        442.05        432.50        29.85 o                         
  12   6   3        213.12        210.11        19.43 o                         
  14   6   3        332.03        313.14        47.97 o                         
  16   6   3          2.29         60.41        40.59 o                         
 -19   7   3        107.83         48.87        36.25 o                         
 -17   7   3         45.16         64.17        22.47 o                         
 -15   7   3        261.15        226.40        20.31 o                         
 -13   7   3       2762.39       2976.96        95.95 o                         
 -11   7   3        426.86        426.42        15.78 o                         
  -9   7   3        998.73        976.89        46.91 o                         
  -7   7   3      14579.52      15259.51       158.84 o                         
  -5   7   3       3611.70       3497.05        37.31 o                         
  -3   7   3      25930.58      25775.00       300.63 o                         
  -1   7   3       1776.25       2003.79        26.65 o                         
   1   7   3       8417.40       8318.67       230.27 o                         
   3   7   3         73.20         32.45         5.12 o                         
   5   7   3       3646.15       3582.23       159.91 o                         
   7   7   3       8483.26       8585.99       174.83 o                         
   9   7   3       5705.83       5823.77       119.40 o                         
  11   7   3       1296.66       1318.81        31.66 o                         
  13   7   3        295.15        245.95        79.95 o                         
  15   7   3       1916.63       2036.96       394.44 o                         
 -18   8   3        450.68        380.02        66.10 o                         
 -16   8   3         23.85         41.62        18.44 o                         
 -14   8   3       1814.34       1769.88        39.11 o                         
 -12   8   3       2333.59       2326.64        35.81 o                         
 -10   8   3         87.35         68.19         8.67 o                         
  -8   8   3       9479.23       9471.24        73.83 o                         
  -6   8   3       4895.89       5431.19        55.44 o                         
  -4   8   3       7444.48       6784.66        98.08 o                         
  -2   8   3      16339.40      16411.32       123.66 o                         
   0   8   3        263.65        490.51        23.45 o                         
   2   8   3       5915.21       5506.76       111.94 o                         
   4   8   3       1194.63       1283.11        33.05 o                         
   6   8   3       4596.85       4673.60       186.56 o                         
   8   8   3       1120.41       1095.79       134.22 o                         
  10   8   3       1396.18       1350.93        32.18 o                         
  12   8   3       1291.48       1418.18       100.21 o                         
  14   8   3        288.86        315.74        52.24 o                         
  16   8   3        487.52        511.66       187.63 o                         
 -19   9   3        236.71        288.98        37.77 o                         
 -17   9   3        953.79        916.30        86.35 o                         
 -15   9   3        476.64        515.47        24.84 o                         
 -13   9   3       5692.51       5919.87        67.64 o                         
 -11   9   3          1.31         13.28         9.04 o                         
  -9   9   3      11366.47      11130.30        86.47 o                         
  -7   9   3       6849.85       6762.75        54.64 o                         
  -5   9   3       1392.95       1243.71        18.44 o                         
  -3   9   3      20717.95      19855.38       139.87 o                         
  -1   9   3          1.20         17.53         4.21 o                         
   1   9   3       9158.40       8675.89       315.55 o                         
   3   9   3       3462.18       3332.53        53.30 o                         
   5   9   3       1330.18       1163.94        74.62 o                         
   7   9   3      10825.85      10479.07       292.10 o                         
   9   9   3       6802.24       6303.83       550.09 o                         
  11   9   3        667.79        824.51        28.53 o                         
  13   9   3        550.64        532.26        93.81 o                         
  15   9   3       1058.03       1221.62       180.06 o                         
 -18  10   3        322.88        320.10        35.18 o                         
 -16  10   3        117.02        139.28        19.33 o                         
 -14  10   3        885.67        810.21        60.77 o                         
 -12  10   3       2615.21       2655.54        84.22 o                         
 -10  10   3       3471.08       3422.34        37.60 o                         
  -8  10   3      10787.03      10635.37        81.91 o                         
  -6  10   3         38.44         22.27         6.66 o                         
  -4  10   3       4236.21       4200.25        76.76 o                         
  -2  10   3       1745.76       1603.44        23.64 o                         
   0  10   3       2530.84       2546.24        67.16 o                         
   2  10   3       4285.71       4521.43        56.50 o                         
   4  10   3        173.18        190.90        11.78 o                         
   6  10   3       5795.91       5746.61       228.14 o                         
   8  10   3        862.84        768.83        24.84 o                         
  10  10   3       2752.26       2769.65       102.34 o                         
  12  10   3        769.36        716.79       127.93 o                         
  14  10   3        573.06        596.41        45.96 o                         
  16  10   3        353.80        251.09        47.96 o                         
 -17  11   3        138.88        108.29        28.78 o                         
 -15  11   3          2.90         19.72        16.45 o                         
 -13  11   3         40.86         74.68        15.08 o                         
 -11  11   3        263.38        316.59        15.78 o                         
  -9  11   3       2692.75       2607.04       134.32 o                         
  -7  11   3        478.79        488.40        15.08 o                         
  -5  11   3        664.10        602.94        33.05 o                         
  -3  11   3         76.37         77.71        26.65 o                         
  -1  11   3         47.51         30.62         8.19 o                         
   1  11   3        683.48        603.39        14.26 o                         
   3  11   3         18.38         24.65         6.03 o                         
   5  11   3       1572.44       1550.31        55.43 o                         
   7  11   3        657.66        662.47       113.00 o                         
   9  11   3       3997.86       4200.79       154.58 o                         
  11  11   3         13.36         32.69        15.78 o                         
  13  11   3          2.15         36.78        23.98 o                         
  15  11   3        282.78        325.54        54.27 o                         
 -18  12   3        180.96        285.24       247.33 o                         
 -16  12   3        379.26        325.72        29.85 o                         
 -14  12   3        374.99        357.02        35.18 o                         
 -12  12   3         36.91         57.02        15.99 o                         
 -10  12   3         12.15         27.29        10.64 o                         
  -8  12   3          1.73         24.27         9.04 o                         
  -6  12   3        199.51        282.94        23.45 o                         
  -4  12   3        367.33        425.53        56.50 o                         
  -2  12   3       1643.99       1707.89        30.20 o                         
   0  12   3        700.59        772.03        15.78 o                         
   2  12   3       5388.12       5519.18        50.66 o                         
   4  12   3        737.86        770.77        42.64 o                         
   6  12   3        967.80        979.33        31.98 o                         
   8  12   3       1641.96       1606.07        98.08 o                         
  10  12   3         28.06         54.19        13.57 o                         
  12  12   3         61.49         86.10        22.21 o                         
  14  12   3        413.06        421.96       120.46 o                         
 -17  13   3        985.57        874.26        95.95 o                         
 -15  13   3         53.52        101.40        24.45 o                         
 -13  13   3       2828.81       2998.13        81.02 o                         
 -11  13   3         32.47         45.63        13.14 o                         
  -9  13   3        757.81        814.89        21.82 o                         
  -7  13   3       2395.77       2550.75        42.64 o                         
  -5  13   3       2466.30       2488.32        88.48 o                         
  -3  13   3      10437.11      10841.67      1058.49 o                         
  -1  13   3       2523.51       2519.85        32.76 o                         
   1  13   3      12998.61      13492.11        97.82 o                         
   3  13   3       2152.48       2207.07        47.97 o                         
   5  13   3      10144.37      10288.13       250.52 o                         
   7  13   3       1144.49       1072.53        64.92 o                         
   9  13   3        376.63        366.72        20.31 o                         
  11  13   3       1360.84       1461.80        71.43 o                         
  13  13   3          6.54         57.41        38.92 o                         
  15  13   3         55.37         60.17        63.99 o                         
 -16  14   3         85.11         79.00        27.59 o                         
 -14  14   3       1102.23       1089.62        57.46 o                         
 -12  14   3        480.22        497.69        21.51 o                         
 -10  14   3        122.11        156.10        15.35 o                         
  -8  14   3       5635.20       5736.57        60.77 o                         
  -6  14   3        343.24        282.20        15.05 o                         
  -4  14   3       4970.00       4906.64       351.69 o                         
  -2  14   3       5113.96       5161.83       261.08 o                         
   0  14   3       7050.71       7062.70        56.40 o                         
   2  14   3      12903.65      13104.10       286.77 o                         
   4  14   3         25.15         23.45         9.05 o                         
   6  14   3       5342.00       5400.52        95.84 o                         
   8  14   3       2503.10       2492.14       186.56 o                         
  10  14   3       2180.79       2262.51       111.94 o                         
  12  14   3       1508.69       1507.60        49.36 o                         
  14  14   3         17.29         64.09        66.10 o                         
 -15  15   3          9.56         43.42        22.02 o                         
 -13  15   3         15.73         52.19        16.90 o                         
 -11  15   3         30.20         23.04        14.00 o                         
  -9  15   3          8.68         41.46        13.32 o                         
  -7  15   3       2469.37       2445.08        36.91 o                         
  -5  15   3        133.51        119.70        11.88 o                         
  -3  15   3       7770.62       7828.72        78.21 o                         
  -1  15   3       5271.23       5382.09       105.43 o                         
   1  15   3       3566.03       3713.80        40.95 o                         
   3  15   3       1996.01       1965.70        29.14 o                         
   5  15   3       1223.37       1290.77        29.37 o                         
   7  15   3       2068.76       2125.69       195.09 o                         
   9  15   3         24.23         36.14        14.85 o                         
  11  15   3       2161.31       2226.49       125.79 o                         
  13  15   3        230.85        207.98        38.50 o                         
 -16  16   3         22.24         34.97        35.48 o                         
 -14  16   3         71.96         51.17        20.78 o                         
 -12  16   3        105.14         62.09        15.78 o                         
 -10  16   3         92.35         49.04        14.81 o                         
  -8  16   3        102.72         87.92        15.99 o                         
  -6  16   3         28.83         48.67        13.67 o                         
  -4  16   3        210.48        194.87        15.99 o                         
  -2  16   3          3.59         32.66        10.04 o                         
   0  16   3       6193.87       6313.19       160.97 o                         
   2  16   3        135.33         79.03         8.67 o                         
   4  16   3        314.86        263.42        16.58 o                         
   6  16   3          6.70         30.52        20.78 o                         
   8  16   3        174.77        135.41        24.52 o                         
  10  16   3         24.30         50.95        20.90 o                         
  12  16   3         34.65         49.42        42.13 o                         
 -15  17   3          7.25         50.28        26.02 o                         
 -13  17   3          0.30         17.77        19.07 o                         
 -11  17   3        208.45        167.96        33.05 o                         
  -9  17   3          5.06         51.60        18.44 o                         
  -7  17   3        380.20        382.20        22.02 o                         
  -5  17   3         51.66         67.11        13.67 o                         
  -3  17   3        595.70        567.33        19.25 o                         
  -1  17   3       2923.52       3035.56       186.45 o                         
   1  17   3        249.04        240.96        38.38 o                         
   3  17   3        307.55        271.39        14.85 o                         
   5  17   3        895.41        814.52        83.15 o                         
   7  17   3        245.49        219.46        69.29 o                         
   9  17   3         74.35         68.23        26.65 o                         
  11  17   3         73.41         91.76        27.92 o                         
  13  17   3          7.98         64.77        39.76 o                         
 -14  18   3        548.87        453.23        34.13 o                         
 -12  18   3         57.53         67.26        22.47 o                         
 -10  18   3        929.04        892.58        36.26 o                         
  -8  18   3        478.96        608.36        38.25 o                         
  -6  18   3        366.38        371.74        21.94 o                         
  -4  18   3       1712.48       1675.72       102.34 o                         
  -2  18   3       4598.38       4521.44       183.36 o                         
   0  18   3         15.05         23.62         9.71 o                         
   2  18   3        281.43        231.04        45.84 o                         
   4  18   3        348.34        335.06        18.44 o                         
   6  18   3        669.30        635.34        68.23 o                         
   8  18   3          4.17         17.64        17.97 o                         
  10  18   3        326.53        316.81        27.14 o                         
  12  18   3         51.73         76.42        28.53 o                         
 -13  19   3        586.91        520.99        60.77 o                         
 -11  19   3         91.84         66.56        33.80 o                         
  -9  19   3       1502.12       1332.39        92.75 o                         
  -7  19   3       1367.09       1397.64        50.09 o                         
  -5  19   3       1275.02       1358.05       143.92 o                         
  -3  19   3        907.53       1023.14        38.27 o                         
  -1  19   3       1218.07       1189.44        28.00 o                         
   1  19   3        890.40        912.47       100.21 o                         
   3  19   3          1.25         38.14        13.32 o                         
   5  19   3         39.78         61.73        15.78 o                         
   7  19   3        457.42        421.10        76.76 o                         
   9  19   3        701.82        547.65        76.76 o                         
  11  19   3        801.64        787.34       106.61 o                         
 -12  20   3        293.88        297.71        37.83 o                         
 -10  20   3         92.59        145.81        94.88 o                         
  -8  20   3       1348.94       1185.70        50.49 o                         
  -6  20   3       1113.20       1090.40       233.36 o                         
  -4  20   3       1379.79       1702.69        53.38 o                         
  -2  20   3        653.95        639.81       117.27 o                         
   0  20   3          2.96         30.35        14.92 o                         
   2  20   3       3949.06       4304.72        57.57 o                         
   4  20   3         59.65         43.57        16.90 o                         
   6  20   3        848.67        865.43        62.90 o                         
   8  20   3        906.65        767.64        97.01 o                         
  10  20   3        937.01        886.68        59.41 o                         
 -11  21   3         49.70         70.08        44.77 o                         
  -9  21   3       1488.55       1312.76        81.02 o                         
  -7  21   3         79.41         88.84        29.37 o                         
  -5  21   3         84.50         86.79        75.69 o                         
  -3  21   3       1479.08       1598.43        81.02 o                         
  -1  21   3          1.43         26.82        13.79 o                         
   1  21   3       1131.77       1036.06        65.99 o                         
   3  21   3        959.17       1018.15        81.98 o                         
   5  21   3        922.70        885.51        94.88 o                         
   7  21   3       1438.16       1360.67       217.48 o                         
   9  21   3        660.46        716.40        59.24 o                         
 -10  22   3        223.42        231.65        37.33 o                         
  -8  22   3        288.84        223.93        53.22 o                         
  -6  22   3          1.52         86.44        50.10 o                         
  -4  22   3        657.17        707.24        43.02 o                         
  -2  22   3         95.52        113.90        24.13 o                         
   0  22   3         39.34         45.84        15.08 o                         
   2  22   3        399.34        371.60        22.46 o                         
   4  22   3        258.84        189.54        30.92 o                         
   6  22   3        275.24        297.12        39.44 o                         
   8  22   3         50.76         78.10        48.67 o                         
  -9  23   3          2.97         34.93        30.92 o                         
  -7  23   3        272.18        256.91        57.33 o                         
  -5  23   3         73.46         68.31        26.42 o                         
  -3  23   3         56.10         84.08        39.44 o                         
  -1  23   3         12.15         39.44        14.85 o                         
   1  23   3        294.61        207.43        63.96 o                         
   3  23   3         13.21         49.38        44.77 o                         
   5  23   3          1.66         60.37        26.79 o                         
   7  23   3          6.96         52.67        35.21 o                         
  -8  24   3        413.77        519.32       158.84 o                         
  -6  24   3        140.50        215.64       111.94 o                         
  -4  24   3          4.81         71.43        42.24 o                         
  -2  24   3         52.15        101.87        55.44 o                         
   0  24   3         56.39         71.43        21.11 o                         
   2  24   3        864.54        913.97        90.61 o                         
   4  24   3         11.72         12.49        37.28 o                         
   6  24   3        124.29        102.53        28.00 o                         
  -7  25   3        774.95        676.35       168.44 o                         
  -5  25   3       1015.19       1011.78       140.61 o                         
  -3  25   3        344.98        336.19        44.43 o                         
  -1  25   3          0.44         59.70        25.63 o                         
   1  25   3        972.12        939.80        58.30 o                         
   3  25   3        214.44        203.21        83.15 o                         
  -4  26   3        629.28        560.98       172.70 o                         
  -2  26   3        151.64        136.93        31.98 o                         
   0  26   3        156.39        138.84        32.18 o                         
 -20   0   4        816.41        850.71        72.49 o                         
 -18   0   4          8.47         31.98        25.59 o                         
 -16   0   4          1.58         42.64        25.59 o                         
 -14   0   4       3209.94       3357.66        61.83 o                         
 -12   0   4        129.82        127.93        12.79 o                         
 -10   0   4       3611.62       3515.43        51.17 o                         
  -8   0   4       2887.61       3187.30        40.51 o                         
  -6   0   4       8662.80       8090.53        83.15 o                         
  -4   0   4        811.73        556.48        14.92 o                         
  -2   0   4      11053.13      10943.08        95.95 o                         
   0   0   4       6697.91       6299.76        53.30 o                         
   2   0   4       7490.04       8064.94        76.76 o                         
   4   0   4       2060.31       1773.71        29.85 o                         
   6   0   4       8895.14       8416.74       104.47 o                         
   8   0   4        157.09        191.89        19.19 o                         
  10   0   4       3792.49       3973.84        78.89 o                         
  12   0   4        360.06        394.44        31.98 o                         
  14   0   4       1239.22       1093.56        55.44 o                         
  16   0   4        567.64        599.12        81.02 o                         
 -19   1   4       1816.97       1737.69        63.96 o                         
 -17   1   4         52.13         70.82        18.80 o                         
 -15   1   4        750.16        827.31        24.12 o                         
 -13   1   4       4009.09       4063.15        69.29 o                         
 -11   1   4        396.40        328.35        12.06 o                         
  -9   1   4       2205.49       2057.60        24.84 o                         
  -7   1   4       1762.97       1830.54        24.52 o                         
  -5   1   4       4508.27       3773.42        32.18 o                         
  -3   1   4       2282.57       1942.64        18.80 o                         
  -1   1   4      13418.61      12752.72        83.15 o                         
   1   1   4        176.55        110.31         5.12 o                         
   3   1   4        111.14        100.72         6.66 o                         
   5   1   4      11943.30      11589.63        88.48 o                         
   7   1   4       1857.79       1873.32        32.76 o                         
   9   1   4        466.04        503.53        26.65 o                         
  11   1   4       1068.33       1223.14        31.66 o                         
  13   1   4         34.09         43.43        14.92 o                         
  15   1   4        553.29        527.25        78.89 o                         
 -20   2   4        149.44         98.56        44.94 o                         
 -18   2   4        107.13        118.40        20.31 o                         
 -16   2   4        858.43        728.01        67.16 o                         
 -14   2   4       1505.85       1568.85        37.31 o                         
 -12   2   4       1357.96       1345.04        60.77 o                         
 -10   2   4        500.16        415.06        14.26 o                         
  -8   2   4       1875.88       2045.55        57.57 o                         
  -6   2   4       5062.86       4848.86        41.58 o                         
  -4   2   4       3751.26       3550.68        28.68 o                         
  -2   2   4      13683.18      13503.15        80.71 o                         
   0   2   4       6955.97       6720.09        57.57 o                         
   2   2   4       2624.75       3004.37        38.38 o                         
   4   2   4        239.04        154.64         7.54 o                         
   6   2   4       2360.37       2309.96        46.91 o                         
   8   2   4        478.79        511.47        38.38 o                         
  10   2   4       1804.74       1678.77        72.49 o                         
  12   2   4        301.58        332.35        36.25 o                         
  14   2   4        440.25        379.32        31.66 o                         
  16   2   4         11.37         42.22        49.67 o                         
 -19   3   4       1166.54       1047.52        39.96 o                         
 -17   3   4         55.02         59.70        18.80 o                         
 -15   3   4          8.26         39.44        16.58 o                         
 -13   3   4         66.16         60.35        20.26 o                         
 -11   3   4        439.84        523.18        17.29 o                         
  -9   3   4        140.94        152.62         8.19 o                         
  -7   3   4        996.04       1048.53        15.88 o                         
  -5   3   4        556.94        720.40        29.85 o                         
  -3   3   4       3497.97       3540.86        52.24 o                         
  -1   3   4      11603.36      11392.52       116.20 o                         
   1   3   4        263.62        283.77         8.19 o                         
   3   3   4          3.60         13.86         4.52 o                         
   5   3   4       1029.63       1060.27        58.53 o                         
   7   3   4        215.65        220.86        20.47 o                         
   9   3   4        565.72        478.95        41.58 o                         
  11   3   4         44.02         66.37        13.57 o                         
  13   3   4        139.57        129.28        25.59 o                         
  15   3   4         11.05         35.68        39.93 o                         
 -20   4   4          5.40        124.65        81.00 o                         
 -18   4   4        403.24        387.44       205.75 o                         
 -16   4   4        646.04        681.35        28.65 o                         
 -14   4   4        745.65        725.98        22.46 o                         
 -12   4   4        779.35        810.88        21.82 o                         
 -10   4   4       2455.11       2449.91        32.39 o                         
  -8   4   4         22.27         45.15         5.12 o                         
  -6   4   4       7602.14       8483.42        84.22 o                         
  -4   4   4      24921.15      25096.74       133.59 o                         
  -2   4   4      23474.74      24100.46       300.52 o                         
   0   4   4       2730.00       2580.87        50.10 o                         
   2   4   4       4197.98       4790.60       108.74 o                         
   4   4   4        199.59        179.10         8.19 o                         
   6   4   4       2835.16       2947.75       136.46 o                         
   8   4   4         52.94         45.15        12.75 o                         
  10   4   4         96.64        129.75        14.26 o                         
  12   4   4         14.12         66.97        17.90 o                         
  14   4   4        520.93        467.55        34.83 o                         
  16   4   4        287.36        441.50       137.52 o                         
 -19   5   4        422.15        413.46        34.58 o                         
 -17   5   4         29.07         52.15        17.90 o                         
 -15   5   4       4765.66       4999.57        66.98 o                         
 -13   5   4       1464.97       1543.44        29.37 o                         
 -11   5   4       3891.30       3956.94        91.68 o                         
  -9   5   4       8346.97       7884.51        71.43 o                         
  -7   5   4        909.20        956.43        49.04 o                         
  -5   5   4      28996.56      27151.88       410.43 o                         
  -3   5   4       4455.51       4172.10        53.30 o                         
  -1   5   4      14360.50      13579.70        78.01 o                         
   1   5   4        468.40        360.33         9.05 o                         
   3   5   4       5194.54       5196.38        42.13 o                         
   5   5   4       3497.65       3119.17        59.59 o                         
   7   5   4        770.90        762.37        26.02 o                         
   9   5   4        133.40        156.17        12.75 o                         
  11   5   4       1160.22       1013.64        31.55 o                         
  13   5   4       1619.74       1466.55       194.02 o                         
  15   5   4       1108.10       1032.37        65.46 o                         
 -18   6   4        297.17        326.92        31.15 o                         
 -16   6   4       3128.57       3348.46       116.20 o                         
 -14   6   4       1425.29       1536.49        33.07 o                         
 -12   6   4        160.56        164.63        29.85 o                         
 -10   6   4      15919.18      16261.03       184.43 o                         
  -8   6   4       2134.63       2557.26        27.01 o                         
  -6   6   4         18.99         33.91         5.33 o                         
  -4   6   4      26951.62      26631.28       188.59 o                         
  -2   6   4         97.04        140.72         6.03 o                         
   0   6   4      18620.76      19265.75       277.18 o                         
   2   6   4        209.86        169.56         7.54 o                         
   4   6   4       4851.26       4931.91        83.15 o                         
   6   6   4       7287.37       7020.85       292.10 o                         
   8   6   4       3775.95       4031.59       291.03 o                         
  10   6   4       3656.89       3735.33        50.49 o                         
  12   6   4         92.33        103.70        19.98 o                         
  14   6   4       3173.96       3205.31       212.04 o                         
  16   6   4        114.30        126.09        46.91 o                         
 -19   7   4        432.28        401.92        40.51 o                         
 -17   7   4        301.48        321.20        37.31 o                         
 -15   7   4       1486.98       1577.72        36.91 o                         
 -13   7   4       2595.70       2612.41        44.77 o                         
 -11   7   4       2680.11       2627.88        95.95 o                         
  -9   7   4      12509.98      12661.55        93.47 o                         
  -7   7   4        131.61        178.58         9.71 o                         
  -5   7   4      11764.79      11339.37        74.26 o                         
  -3   7   4       8079.59       8257.44        54.21 o                         
  -1   7   4       6708.90       6244.79        44.46 o                         
   1   7   4       6748.47       6530.92        47.96 o                         
   3   7   4        683.26        760.31        19.19 o                         
   5   7   4       6240.53       6212.74       248.39 o                         
   7   7   4         57.08         39.60        17.06 o                         
   9   7   4        388.35        378.60        73.56 o                         
  11   7   4       3924.66       4033.04       226.00 o                         
  13   7   4        177.39        193.68        38.38 o                         
  15   7   4       1186.90       1188.89       315.55 o                         
 -18   8   4        130.20        196.64        33.17 o                         
 -16   8   4         69.92         76.76        17.90 o                         
 -14   8   4         11.32         10.28        12.75 o                         
 -12   8   4          2.24         30.56        11.44 o                         
 -10   8   4       6145.99       6058.07        65.03 o                         
  -8   8   4       1767.12       1887.73        26.35 o                         
  -6   8   4        288.40        423.44        12.06 o                         
  -4   8   4        159.95        130.56        14.92 o                         
  -2   8   4        562.88        473.37        10.55 o                         
   0   8   4       2044.98       1925.20        21.11 o                         
   2   8   4         18.59         15.84         5.12 o                         
   4   8   4          4.88          6.25         8.01 o                         
   6   8   4         13.48         31.15        13.86 o                         
   8   8   4       2364.04       2252.87       131.13 o                         
  10   8   4         34.73         77.56        22.39 o                         
  12   8   4         42.23         51.60        17.74 o                         
  14   8   4         49.78         64.61        30.34 o                         
 -19   9   4         56.09        111.05        58.63 o                         
 -17   9   4        140.54        145.38        40.51 o                         
 -15   9   4        284.05        255.78        17.90 o                         
 -13   9   4         35.53         26.30        11.44 o                         
 -11   9   4        115.49        122.45        12.89 o                         
  -9   9   4        173.59        173.12         9.05 o                         
  -7   9   4          3.35         20.16         7.46 o                         
  -5   9   4        699.01        556.18        36.25 o                         
  -3   9   4       1058.29       1296.86        19.19 o                         
  -1   9   4        131.39        115.77         8.53 o                         
   1   9   4       1422.00       1595.53        38.38 o                         
   3   9   4        659.20        542.02        26.65 o                         
   5   9   4       2677.98       2670.39       142.85 o                         
   7   9   4       1172.06       1116.39        43.71 o                         
   9   9   4       1133.99       1163.22        44.77 o                         
  11   9   4         89.00         97.89        20.30 o                         
  13   9   4        242.29        281.91        31.55 o                         
  15   9   4        146.50        209.20        75.31 o                         
 -18  10   4         45.62         93.81        53.30 o                         
 -16  10   4          5.28         35.73        18.44 o                         
 -14  10   4        775.60        695.77        46.91 o                         
 -12  10   4         26.94         30.47        13.80 o                         
 -10  10   4       1195.96       1214.61        25.50 o                         
  -8  10   4        445.82        383.22        13.86 o                         
  -6  10   4       1610.87       1636.95        20.95 o                         
  -4  10   4       3761.00       3567.60        63.96 o                         
  -2  10   4         67.69         87.16         6.66 o                         
   0  10   4       4983.23       4685.93       131.13 o                         
   2  10   4       1111.70       1260.94        22.61 o                         
   4  10   4       2330.49       2177.17       132.19 o                         
   6  10   4       5122.63       5145.23       230.16 o                         
   8  10   4         30.27         45.88        12.59 o                         
  10  10   4       4946.46       5182.30       107.67 o                         
  12  10   4          4.18         45.14        21.51 o                         
  14  10   4        552.98        458.77        53.30 o                         
 -17  11   4        240.29        236.83        32.25 o                         
 -15  11   4       1226.63       1192.99        53.30 o                         
 -13  11   4       1569.69       1650.92        38.42 o                         
 -11  11   4       1315.72       1313.12        32.76 o                         
  -9  11   4       6055.80       6246.79        60.38 o                         
  -7  11   4        211.25        239.38        11.23 o                         
  -5  11   4       5057.67       5028.84        44.94 o                         
  -3  11   4       3753.35       3631.63       252.55 o                         
  -1  11   4       7613.37       7734.10        63.96 o                         
   1  11   4      10801.28      10496.62       249.46 o                         
   3  11   4        589.10        532.41        17.35 o                         
   5  11   4      14418.70      14270.43       575.67 o                         
   7  11   4        217.73        166.11        18.91 o                         
   9  11   4       5045.38       5137.43       148.18 o                         
  11  11   4        370.97        396.80        26.09 o                         
  13  11   4       1158.30       1175.44        84.22 o                         
 -18  12   4        596.79        595.47       138.59 o                         
 -16  12   4        181.94        162.83        23.56 o                         
 -14  12   4       2516.03       2516.65        45.08 o                         
 -12  12   4        129.20        144.00        43.71 o                         
 -10  12   4       9558.43       9638.98       199.25 o                         
  -8  12   4       1229.71       1330.57        24.12 o                         
  -6  12   4        266.43        261.23        11.78 o                         
  -4  12   4      10467.50      10478.27       481.86 o                         
  -2  12   4         71.01         58.68        82.09 o                         
   0  12   4      12826.35      12761.10       280.37 o                         
   2  12   4       2101.21       2082.29        29.14 o                         
   4  12   4       1906.81       1887.69        36.16 o                         
   6  12   4       3193.15       3351.21        51.60 o                         
   8  12   4        295.49        270.00        19.98 o                         
  10  12   4       4193.08       4426.61       229.20 o                         
  12  12   4         25.10         52.96        23.33 o                         
  14  12   4        585.04        571.21        99.14 o                         
 -17  13   4        403.23        335.27        38.42 o                         
 -15  13   4        461.51        344.75        34.11 o                         
 -13  13   4        829.14        790.12        74.62 o                         
 -11  13   4        934.40        896.39        39.44 o                         
  -9  13   4          8.01         23.45        11.23 o                         
  -7  13   4          2.41         20.26         7.54 o                         
  -5  13   4        134.42        130.03        13.86 o                         
  -3  13   4       1874.64       1974.80        29.62 o                         
  -1  13   4       3941.90       3958.27        79.95 o                         
   1  13   4        911.96        896.32        46.91 o                         
   3  13   4        115.38         57.77        10.23 o                         
   5  13   4       3782.35       4027.46       309.16 o                         
   7  13   4        729.48        699.33        31.55 o                         
   9  13   4       1054.94       1151.99       144.88 o                         
  11  13   4        906.42        919.25       150.21 o                         
  13  13   4        761.00        608.06        70.93 o                         
 -16  14   4         40.95         99.13        67.16 o                         
 -14  14   4        848.77        732.23        29.14 o                         
 -12  14   4        444.72        374.96        23.86 o                         
 -10  14   4         34.86         52.24        12.59 o                         
  -8  14   4         13.45         35.18        10.55 o                         
  -6  14   4       3514.39       3561.91        44.00 o                         
  -4  14   4       1616.12       1599.64        46.91 o                         
  -2  14   4         47.90         30.80         8.09 o                         
   0  14   4         14.34         22.68         8.19 o                         
   2  14   4         10.08         15.99         7.54 o                         
   4  14   4        492.52        474.79        27.72 o                         
   6  14   4        248.51        242.51        72.49 o                         
   8  14   4        172.71        188.98        31.98 o                         
  10  14   4          8.74         53.58        17.29 o                         
  12  14   4        175.94        205.12        32.76 o                         
 -15  15   4        358.99        300.21        75.69 o                         
 -13  15   4         74.68         68.60        19.07 o                         
 -11  15   4       1047.41       1020.41        47.97 o                         
  -9  15   4        419.33        528.32        25.50 o                         
  -7  15   4        570.58        573.80        39.44 o                         
  -5  15   4       3852.87       4070.04       344.34 o                         
  -3  15   4       1867.98       1979.88        85.28 o                         
  -1  15   4       1123.36       1099.96        21.51 o                         
   1  15   4       1537.04       1543.18        58.63 o                         
   3  15   4       2699.62       2637.79        37.89 o                         
   5  15   4        197.80        188.05        20.45 o                         
   7  15   4        389.68        359.21        30.34 o                         
   9  15   4       1477.15       1407.18        61.83 o                         
  11  15   4        130.45        132.57        43.71 o                         
  13  15   4         34.46         68.81        32.76 o                         
 -16  16   4         49.68         46.85        30.66 o                         
 -14  16   4        660.74        651.04        45.84 o                         
 -12  16   4         20.05         58.35        20.30 o                         
 -10  16   4         33.11         71.11        17.74 o                         
  -8  16   4       1739.51       1842.42        84.22 o                         
  -6  16   4         11.42         28.55        13.67 o                         
  -4  16   4       1527.72       1601.26       378.45 o                         
  -2  16   4        382.31        391.40        28.78 o                         
   0  16   4       7943.43       7949.41       135.39 o                         
   2  16   4        637.62        647.68        60.77 o                         
   4  16   4        463.20        498.45        85.28 o                         
   6  16   4       3607.21       3799.57       152.45 o                         
   8  16   4          7.85         48.68        17.35 o                         
  10  16   4       3847.88       4049.22       120.46 o                         
  12  16   4        107.01        284.36      1252.51 o                         
 -15  17   4        372.49        295.38        32.39 o                         
 -13  17   4        411.80        305.07        27.70 o                         
 -11  17   4        170.08        160.80        26.09 o                         
  -9  17   4       1227.31       1235.70        46.91 o                         
  -7  17   4        470.13        416.90        34.11 o                         
  -5  17   4       3292.22       3450.37       152.45 o                         
  -3  17   4         97.71         65.67        14.92 o                         
  -1  17   4       3035.11       3045.85       121.53 o                         
   1  17   4        831.44        853.51        47.97 o                         
   3  17   4        646.87        627.35        56.50 o                         
   5  17   4         22.31         40.34        18.44 o                         
   7  17   4        393.80        348.13        43.71 o                         
   9  17   4        239.00        253.35        24.52 o                         
  11  17   4        633.93        637.59        69.29 o                         
 -14  18   4        649.44        627.70        36.68 o                         
 -12  18   4          8.73         85.54        33.05 o                         
 -10  18   4        406.08        450.58        71.43 o                         
  -8  18   4        295.40        294.39        26.35 o                         
  -6  18   4         53.15         62.05        19.90 o                         
  -4  18   4        596.79        644.03       222.81 o                         
  -2  18   4         75.30         82.22        22.39 o                         
   0  18   4       3416.86       3528.81        78.89 o                         
   2  18   4         10.38         25.45        11.78 o                         
   4  18   4         60.48         58.81        17.35 o                         
   6  18   4       1181.35       1201.23       141.68 o                         
   8  18   4         35.84         45.55        22.21 o                         
  10  18   4       1129.34        991.19       104.37 o                         
 -13  19   4        184.77        193.84        30.67 o                         
 -11  19   4          1.11         49.75        25.59 o                         
  -9  19   4        208.10        206.86        26.79 o                         
  -7  19   4         27.93         75.02        20.78 o                         
  -5  19   4        363.77        389.88        84.22 o                         
  -3  19   4          2.41         20.62        18.83 o                         
  -1  19   4        444.69        333.63        35.18 o                         
   1  19   4        916.09        916.87        65.03 o                         
   3  19   4          0.21         31.24        18.91 o                         
   5  19   4       2753.31       2824.05       125.79 o                         
   7  19   4        379.62        367.84        67.16 o                         
   9  19   4       1767.41       1900.99        95.95 o                         
 -12  20   4         58.83         74.97        55.86 o                         
 -10  20   4          7.93        174.42        76.84 o                         
  -8  20   4        125.10        113.66        22.47 o                         
  -6  20   4         80.98         91.92        22.46 o                         
  -4  20   4         62.67         43.25        23.45 o                         
  -2  20   4          6.72         25.33        12.23 o                         
   0  20   4          9.86         30.92        20.26 o                         
   2  20   4        142.20        147.40        18.12 o                         
   4  20   4        279.16        251.18        29.70 o                         
   6  20   4       1162.01        938.39       156.60 o                         
   8  20   4        264.40        191.99        31.55 o                         
 -11  21   4        451.74        495.40        66.34 o                         
  -9  21   4        479.82        419.98       172.70 o                         
  -7  21   4        290.84        260.82        73.56 o                         
  -5  21   4        507.73        446.14        71.43 o                         
  -3  21   4        477.50        460.23        54.37 o                         
  -1  21   4         70.86         55.90        19.19 o                         
   1  21   4       1673.39       1617.63        42.20 o                         
   3  21   4         36.15         80.36        39.44 o                         
   5  21   4          6.02         33.36        22.47 o                         
   7  21   4          3.20         24.55        24.03 o                         
 -10  22   4       2162.95       2241.20       124.73 o                         
  -8  22   4         27.02        136.77       284.64 o                         
  -6  22   4        516.53        488.91       114.07 o                         
  -4  22   4        336.09        349.30       106.61 o                         
  -2  22   4          3.04         32.61        66.10 o                         
   0  22   4       1248.29       1241.15        38.85 o                         
   2  22   4         39.06         60.10        31.76 o                         
   4  22   4        121.25        135.05        35.21 o                         
   6  22   4         68.88         62.08        29.35 o                         
  -9  23   4       1642.08       1943.97        93.81 o                         
  -7  23   4        103.12        138.02       236.66 o                         
  -5  23   4       1825.58       1971.69       130.06 o                         
  -3  23   4        149.36        175.78        26.83 o                         
  -1  23   4        120.21        115.52        19.43 o                         
   1  23   4       2362.00       2481.90       108.74 o                         
   3  23   4        237.05        224.38        37.31 o                         
   5  23   4        782.55        706.62       140.72 o                         
  -8  24   4        133.59         70.23        46.08 o                         
  -6  24   4        500.56        397.89        92.75 o                         
  -4  24   4       1449.41       1505.25       233.47 o                         
  -2  24   4          0.09         53.15        20.95 o                         
   0  24   4       1297.32       1090.09       129.95 o                         
   2  24   4         43.64        128.90       149.25 o                         
   4  24   4        251.79        252.53        42.49 o                         
  -5  25   4         90.27         81.99        57.33 o                         
  -3  25   4        190.58        189.49        53.30 o                         
  -1  25   4         50.55         35.27        34.11 o                         
   1  25   4         80.79         83.83        33.07 o                         
 -19   1   5        190.14        194.40        25.63 o                         
 -17   1   5        144.13        149.07        21.82 o                         
 -15   1   5        598.87        620.76        24.84 o                         
 -13   1   5        558.72        481.96        30.92 o                         
 -11   1   5       1743.60       1725.88        24.12 o                         
  -9   1   5         40.37         51.98        13.86 o                         
  -7   1   5       1520.45       1526.09        30.92 o                         
  -5   1   5        496.13        650.74        17.06 o                         
  -3   1   5       1892.41       2054.51        21.82 o                         
  -1   1   5        466.84        779.29        12.06 o                         
   1   1   5        779.44        708.02        12.06 o                         
   3   1   5        470.69        432.51        18.12 o                         
   5   1   5       1009.86        910.09        45.84 o                         
   7   1   5         46.31         47.83         9.71 o                         
   9   1   5          8.18         27.01        11.23 o                         
  11   1   5        273.07        278.98        20.31 o                         
  13   1   5         93.93        165.13        67.16 o                         
  15   1   5        201.74        299.60       110.87 o                         
 -20   2   5        130.39        170.36        36.68 o                         
 -18   2   5        113.56        123.30        33.05 o                         
 -16   2   5        200.79        193.76        21.82 o                         
 -14   2   5       4006.08       4136.72       110.87 o                         
 -12   2   5          3.48         23.45         7.54 o                         
 -10   2   5       4297.92       4313.11        41.44 o                         
  -8   2   5         29.56         51.22         7.46 o                         
  -6   2   5       1809.92       1582.85        19.43 o                         
  -4   2   5      15091.64      15533.92       149.25 o                         
  -2   2   5       1389.85       1176.16        15.35 o                         
   0   2   5       5790.60       5347.10        55.33 o                         
   2   2   5        378.35        465.27        26.65 o                         
   4   2   5      24303.72      23813.23       137.89 o                         
   6   2   5         41.50         44.48         9.95 o                         
   8   2   5       1386.47       1363.43        55.43 o                         
  10   2   5        657.35        777.92        30.92 o                         
  12   2   5        281.20        330.49       102.34 o                         
  14   2   5       1138.87       1036.96       111.83 o                         
 -19   3   5        916.58        886.96        40.95 o                         
 -17   3   5       1005.37        962.39        34.11 o                         
 -15   3   5       3019.40       3062.62        47.97 o                         
 -13   3   5       1782.26       1743.68        39.44 o                         
 -11   3   5      13941.42      13967.16       153.41 o                         
  -9   3   5       2228.20       2198.45        25.50 o                         
  -7   3   5      14265.29      13900.64        87.16 o                         
  -5   3   5      17893.18      17577.12       130.06 o                         
  -3   3   5         72.23         49.47         6.40 o                         
  -1   3   5      33565.39      32208.33       172.74 o                         
   1   3   5        188.67        195.79        11.73 o                         
   3   3   5      22402.78      22268.96       125.69 o                         
   5   3   5       5409.80       5280.21       186.45 o                         
   7   3   5       1347.77       1406.91        37.31 o                         
   9   3   5       2169.50       2226.97        39.93 o                         
  11   3   5        693.80        650.68        54.37 o                         
  13   3   5       2690.77       2459.38        89.55 o                         
  15   3   5        343.10        392.31        60.45 o                         
 -18   4   5         84.60        127.92        28.78 o                         
 -16   4   5        945.13        999.15        54.37 o                         
 -14   4   5        426.31        382.08        18.09 o                         
 -12   4   5        922.60       1039.81        40.40 o                         
 -10   4   5       2437.86       2447.10        41.58 o                         
  -8   4   5       2390.82       2621.86        26.09 o                         
  -6   4   5       2249.62       2152.66        21.29 o                         
  -4   4   5       2261.96       2024.60        19.69 o                         
  -2   4   5      37433.50      38032.82       200.28 o                         
   0   4   5        811.32       1189.51        15.08 o                         
   2   4   5       3316.92       3404.16        76.76 o                         
   4   4   5      10838.98      10354.50       142.85 o                         
   6   4   5       3492.51       3610.49       152.45 o                         
   8   4   5        874.28        788.34        44.77 o                         
  10   4   5        238.70        286.89        35.18 o                         
  12   4   5        643.60        607.78       106.61 o                         
  14   4   5        398.48        409.91        61.91 o                         
 -19   5   5        273.93        255.65        52.24 o                         
 -17   5   5        223.82        167.27        19.98 o                         
 -15   5   5         25.64         74.50        43.71 o                         
 -13   5   5         87.59         86.63        21.32 o                         
 -11   5   5       1339.76       1348.71        23.33 o                         
  -9   5   5         97.79         77.96        10.66 o                         
  -7   5   5        668.47        675.72        13.32 o                         
  -5   5   5        155.74        101.37         5.48 o                         
  -3   5   5       3554.68       3853.66       111.94 o                         
  -1   5   5       3815.38       3996.77        31.76 o                         
   1   5   5       1506.64       1620.90        21.32 o                         
   3   5   5       1711.18       1910.53        52.24 o                         
   5   5   5         19.43         34.59         8.19 o                         
   7   5   5        756.78        768.08        30.92 o                         
   9   5   5        219.71        227.59        24.52 o                         
  11   5   5        338.61        315.10        45.84 o                         
  13   5   5        194.55        181.97        30.66 o                         
  15   5   5         21.92         37.24        33.90 o                         
 -18   6   5        164.24        159.13        28.17 o                         
 -16   6   5        204.37        192.35        20.90 o                         
 -14   6   5          0.20         28.43        12.59 o                         
 -12   6   5        193.26        192.63        12.75 o                         
 -10   6   5        235.27        271.57        22.39 o                         
  -8   6   5        424.03        366.95        11.23 o                         
  -6   6   5       2871.03       2875.81        47.97 o                         
  -4   6   5       1055.22       1095.53        15.35 o                         
  -2   6   5       5804.84       6342.49       181.23 o                         
   0   6   5       3230.37       3564.35        39.44 o                         
   2   6   5         46.81         91.68         6.03 o                         
   4   6   5        890.40        908.38        61.83 o                         
   6   6   5       2759.59       2579.57       127.93 o                         
   8   6   5         62.49         89.23        12.75 o                         
  10   6   5          8.99         28.94        21.32 o                         
  12   6   5          0.83         32.18        16.38 o                         
  14   6   5        181.73        280.17       116.20 o                         
 -19   7   5         25.75         61.06        35.21 o                         
 -17   7   5       1786.99       1686.30        46.74 o                         
 -15   7   5         77.31        101.73        14.26 o                         
 -13   7   5        433.11        438.61        20.31 o                         
 -11   7   5       1069.69       1105.73        43.60 o                         
  -9   7   5        365.48        429.06        12.75 o                         
  -7   7   5       2483.12       2558.27        36.25 o                         
  -5   7   5       2240.07       2048.22        20.95 o                         
  -3   7   5         31.83         22.44         4.52 o                         
  -1   7   5        933.94        703.46        23.45 o                         
   1   7   5        473.16        581.57        18.12 o                         
   3   7   5        523.36        482.34        46.91 o                         
   5   7   5         17.61         13.86         7.54 o                         
   7   7   5        278.72        175.01        36.25 o                         
   9   7   5        569.80        600.11        86.35 o                         
  11   7   5          0.81         25.48        15.78 o                         
  13   7   5       2300.31       2281.16        64.83 o                         
 -18   8   5        824.04        722.35        41.58 o                         
 -16   8   5       1209.21       1149.66        68.23 o                         
 -14   8   5         46.65         56.22        14.26 o                         
 -12   8   5       3131.32       3258.44        40.62 o                         
 -10   8   5       1874.77       1948.05        29.37 o                         
  -8   8   5         40.21         49.36        20.26 o                         
  -6   8   5      17878.56      17898.22       173.66 o                         
  -4   8   5       2356.56       2495.97        23.98 o                         
  -2   8   5       6504.00       5884.68       149.25 o                         
   0   8   5       8066.63       8133.10       111.94 o                         
   2   8   5       1582.67       1636.33        37.31 o                         
   4   8   5       3863.96       3825.71       148.18 o                         
   6   8   5       1591.73       1465.33        74.62 o                         
   8   8   5       4172.31       4300.60       143.92 o                         
  10   8   5       1966.19       1847.37        69.29 o                         
  12   8   5       1658.18       1487.98        40.37 o                         
  14   8   5       3633.14       3871.06       114.13 o                         
 -19   9   5         89.42        139.03       100.21 o                         
 -17   9   5        921.67        831.01        75.69 o                         
 -15   9   5          6.55         16.63        14.85 o                         
 -13   9   5        132.08        100.90        15.35 o                         
 -11   9   5       6983.62       6980.68        79.95 o                         
  -9   9   5        640.30        626.91        16.58 o                         
  -7   9   5       4370.20       4353.05        41.89 o                         
  -5   9   5       6006.97       5805.29        72.49 o                         
  -3   9   5        338.03        385.96        10.55 o                         
  -1   9   5       6610.90       5976.45       215.34 o                         
   1   9   5       1584.00       1564.69        21.82 o                         
   3   9   5       1524.90       1384.97        70.36 o                         
   5   9   5       1030.58       1064.39        90.51 o                         
   7   9   5        338.38        352.98        55.44 o                         
   9   9   5       1992.69       2086.42        47.12 o                         
  11   9   5        124.44        145.19        29.85 o                         
  13   9   5       3421.84       3580.28       472.16 o                         
 -18  10   5         15.83         48.12        26.35 o                         
 -16  10   5         63.70         78.80        18.44 o                         
 -14  10   5        697.89        663.37        84.22 o                         
 -12  10   5       2015.16       1984.64        65.03 o                         
 -10  10   5       5334.04       5517.17        53.51 o                         
  -8  10   5          8.72          8.29         6.66 o                         
  -6  10   5       9015.95       8964.22        70.18 o                         
  -4  10   5        383.39        332.80        27.72 o                         
  -2  10   5       4031.44       3938.78        33.17 o                         
   0  10   5       4576.47       4352.92        84.22 o                         
   2  10   5         30.61         51.53         7.10 o                         
   4  10   5       1115.53       1141.93       124.73 o                         
   6  10   5          0.09         29.42        18.12 o                         
   8  10   5       1992.87       1925.40       158.84 o                         
  10  10   5         79.32         93.36        25.59 o                         
  12  10   5        316.64        283.30        70.36 o                         
  14  10   5        424.52        435.24        81.02 o                         
 -17  11   5        752.81        766.40        57.29 o                         
 -15  11   5        122.92        134.32        17.90 o                         
 -13  11   5        203.28        196.20        20.90 o                         
 -11  11   5       3698.45       3721.93       124.73 o                         
  -9  11   5        337.92        309.39        14.26 o                         
  -7  11   5         91.19         93.43         8.19 o                         
  -5  11   5       1225.28       1222.55        33.05 o                         
  -3  11   5        477.32        516.19        13.57 o                         
  -1  11   5       1008.32       1045.01        51.06 o                         
   1  11   5        435.11        422.37        39.44 o                         
   3  11   5          2.56         14.48        10.31 o                         
   5  11   5         14.66         28.85        14.28 o                         
   7  11   5        900.68        853.23        35.18 o                         
   9  11   5         57.94        108.20        29.85 o                         
  11  11   5         28.49         56.13        27.86 o                         
  13  11   5        353.83        418.72        44.50 o                         
 -18  12   5         20.50          4.39        51.19 o                         
 -16  12   5        524.68        459.97        29.37 o                         
 -14  12   5       1021.82        987.31       111.83 o                         
 -12  12   5         83.71        104.09        18.08 o                         
 -10  12   5       2109.89       2325.78        84.22 o                         
  -8  12   5        489.81        476.90        36.25 o                         
  -6  12   5       2416.40       2710.10        35.41 o                         
  -4  12   5         51.14         77.64         8.19 o                         
  -2  12   5       2320.64       2438.49        28.53 o                         
   0  12   5       1790.30       1822.17        37.31 o                         
   2  12   5       1365.89       1330.50       152.45 o                         
   4  12   5       8356.72       8418.16       546.89 o                         
   6  12   5          1.13         12.34        18.64 o                         
   8  12   5       2436.90       2559.06       113.00 o                         
  10  12   5        301.63        336.67        41.58 o                         
  12  12   5        295.38        299.70        35.81 o                         
 -17  13   5        799.77        820.58       140.72 o                         
 -15  13   5       1314.95       1202.57        42.79 o                         
 -13  13   5       1075.32        970.92        38.38 o                         
 -11  13   5       2596.54       2794.49       132.19 o                         
  -9  13   5        184.40        136.27        13.32 o                         
  -7  13   5      10329.74      10497.75       231.33 o                         
  -5  13   5       3604.15       3442.34        68.23 o                         
  -3  13   5       2501.58       2525.29        33.89 o                         
  -1  13   5       1383.21       1454.77        23.98 o                         
   1  13   5        203.64        186.19        18.12 o                         
   3  13   5       6257.07       6509.86       301.69 o                         
   5  13   5        109.88        127.23        49.04 o                         
   7  13   5        826.51        844.29        32.71 o                         
   9  13   5       2137.04       2236.70       164.17 o                         
  11  13   5        159.25        183.50        33.80 o                         
  13  13   5        119.40         39.44        34.70 o                         
 -16  14   5        238.37        279.44        35.34 o                         
 -14  14   5        360.53        295.95        84.22 o                         
 -12  14   5        854.93        724.08        50.10 o                         
 -10  14   5        287.84        299.74        17.90 o                         
  -8  14   5        327.41        257.65        15.78 o                         
  -6  14   5        558.35        519.86        19.98 o                         
  -4  14   5        200.00        185.30       213.21 o                         
  -2  14   5        643.51        644.58        18.44 o                         
   0  14   5       2138.64       2244.68        45.84 o                         
   2  14   5        102.93         98.42        16.72 o                         
   4  14   5       7198.30       7529.69       463.63 o                         
   6  14   5          5.17         43.14        31.15 o                         
   8  14   5       2130.10       2221.80       282.51 o                         
  10  14   5       1126.19       1232.43       163.00 o                         
  12  14   5         15.43         91.25        39.03 o                         
 -15  15   5        812.11        812.55        42.49 o                         
 -13  15   5        240.19        324.53        30.31 o                         
 -11  15   5        872.25        888.64        32.01 o                         
  -9  15   5       1072.09       1144.29        29.37 o                         
  -7  15   5         51.65         59.34        17.06 o                         
  -5  15   5          4.91         12.51        15.05 o                         
  -3  15   5        866.37        769.79       357.13 o                         
  -1  15   5       5195.56       5428.73       221.63 o                         
   1  15   5       2043.65       2146.89       104.47 o                         
   3  15   5       3805.42       4393.39       172.70 o                         
   5  15   5        874.68        776.85        42.64 o                         
   7  15   5        187.71        156.37        19.60 o                         
   9  15   5       2826.47       2878.17       134.32 o                         
  11  15   5        311.85        343.13        87.42 o                         
 -16  16   5        486.08        447.57        35.18 o                         
 -14  16   5        694.75        550.55        87.42 o                         
 -12  16   5        754.99        605.29        38.38 o                         
 -10  16   5        864.81        853.03        37.31 o                         
  -8  16   5          0.81         21.32        12.06 o                         
  -6  16   5         48.20         91.90        21.32 o                         
  -4  16   5       1698.06       1574.66        42.64 o                         
  -2  16   5       2926.93       2879.27        50.48 o                         
   0  16   5       1042.02       1070.31        31.23 o                         
   2  16   5        149.77        149.85        20.90 o                         
   4  16   5       3771.48       3927.67       315.55 o                         
   6  16   5         11.67         40.10        19.25 o                         
   8  16   5        264.60        289.19        26.02 o                         
  10  16   5       1252.51       1186.93       157.67 o                         
 -15  17   5         43.89         68.64        46.45 o                         
 -13  17   5          4.61         90.97        68.23 o                         
 -11  17   5        102.06        120.20        40.51 o                         
  -9  17   5        197.60        191.77        34.11 o                         
  -7  17   5         90.30         85.04        21.32 o                         
  -5  17   5        931.74        917.65        38.42 o                         
  -3  17   5          0.59         30.58        19.19 o                         
  -1  17   5        292.79        260.59        17.29 o                         
   1  17   5         25.63         41.87        14.81 o                         
   3  17   5          5.56         75.23        34.68 o                         
   5  17   5         15.85         50.54        21.32 o                         
   7  17   5         11.86         78.18        26.64 o                         
   9  17   5         31.04        110.21        29.97 o                         
 -14  18   5         13.52         99.22        50.86 o                         
 -12  18   5        136.22        136.63        36.36 o                         
 -10  18   5        861.60        768.05        30.70 o                         
  -8  18   5        252.44        224.05        21.11 o                         
  -6  18   5       1782.00       2013.83       212.15 o                         
  -4  18   5        408.09        421.96        93.81 o                         
  -2  18   5        395.07        323.29        21.29 o                         
   0  18   5       3050.81       3205.45        60.93 o                         
   2  18   5        703.34        634.20        30.98 o                         
   4  18   5         25.23         98.97        34.11 o                         
   6  18   5         18.98         61.43        27.14 o                         
   8  18   5         65.42         77.64        27.60 o                         
  10  18   5        124.10        112.51        40.31 o                         
 -13  19   5         29.78         97.91        63.49 o                         
 -11  19   5       1415.28       1269.74        83.15 o                         
  -9  19   5       1014.71        859.33        34.58 o                         
  -7  19   5        512.44        482.05        29.85 o                         
  -5  19   5       1784.22       1959.75       186.56 o                         
  -3  19   5          1.32         57.89        37.31 o                         
  -1  19   5       4037.21       4510.81        68.23 o                         
   1  19   5        280.07        292.40        22.46 o                         
   3  19   5        652.54        653.65        73.56 o                         
   5  19   5          3.28         31.21        29.85 o                         
   7  19   5          1.16         32.41        30.04 o                         
   9  19   5        303.77        384.93        63.96 o                         
 -12  20   5        292.73        193.53        78.89 o                         
 -10  20   5       1982.26       2214.45       169.50 o                         
  -8  20   5         14.46        111.71        31.98 o                         
  -6  20   5       2550.77       2880.67       247.22 o                         
  -4  20   5        241.88        163.28        22.39 o                         
  -2  20   5       1373.26       1433.96        39.11 o                         
   0  20   5       2119.87       2156.89        62.90 o                         
   2  20   5        233.65        177.61        27.14 o                         
   4  20   5        640.88        717.02        59.70 o                         
   6  20   5        106.99        108.40        25.78 o                         
   8  20   5       1125.64       1043.10        54.24 o                         
 -11  21   5        615.87        666.57       100.21 o                         
  -9  21   5         31.65         52.89        33.52 o                         
  -7  21   5        738.12        657.33       240.93 o                         
  -5  21   5        102.92         87.42        25.59 o                         
  -3  21   5         63.95         39.98        17.34 o                         
  -1  21   5        602.58        526.41        62.90 o                         
   1  21   5         46.90         54.37        27.14 o                         
   3  21   5        434.77        407.89        36.68 o                         
   5  21   5        212.86        138.69        51.17 o                         
   7  21   5        249.51        229.82        57.57 o                         
 -10  22   5        789.18        933.06       169.40 o                         
  -8  22   5        300.11        200.26        54.37 o                         
  -6  22   5        823.06        777.09        61.13 o                         
  -4  22   5          0.45         71.36       289.97 o                         
  -2  22   5        371.13        312.89        28.78 o                         
   0  22   5          0.43         61.64        24.03 o                         
   2  22   5         35.56         62.78        58.63 o                         
   4  22   5        304.97        206.55       169.50 o                         
   6  22   5          2.21         57.38        31.27 o                         
  -9  23   5        132.59        147.01        59.95 o                         
  -7  23   5         13.59         86.36        52.19 o                         
  -5  23   5        112.71        313.11       253.72 o                         
  -3  23   5          7.30         41.12        21.32 o                         
  -1  23   5         14.63         39.56        25.59 o                         
   1  23   5         78.45        107.67        34.68 o                         
   3  23   5         98.23        132.19        38.14 o                         
   5  23   5         24.73        833.66       982.91 o                         
  -6  24   5       1322.53       1588.73        93.44 o                         
  -4  24   5         15.03        181.20       151.38 o                         
  -2  24   5        432.24        316.62        95.95 o                         
   0  24   5        733.22        660.17        94.88 o                         
   2  24   5        170.28        134.87        33.45 o                         
  -3  25   5        170.73        112.51        26.09 o                         
  -1  25   5       1276.93        971.19       127.82 o                         
 -20   0   6        865.97        439.22       125.79 o                         
 -18   0   6       1935.11       2059.41        59.70 o                         
 -16   0   6       1913.64       2210.79        53.30 o                         
 -14   0   6       1225.85       1136.20        34.11 o                         
 -12   0   6       3839.53       3946.12        55.44 o                         
 -10   0   6       4537.87       4628.40        68.23 o                         
  -8   0   6       5540.92       5216.86        81.02 o                         
  -6   0   6       9825.37       9018.00       102.34 o                         
  -4   0   6       4034.93       3839.51        49.04 o                         
  -2   0   6        315.22        191.89        17.06 o                         
   0   0   6        696.65        810.20        19.19 o                         
   2   0   6       9738.17       9533.97        85.28 o                         
   4   0   6       9392.24       9576.61        98.08 o                         
   6   0   6       1837.25       1673.50        36.25 o                         
   8   0   6       3516.32       3513.30        68.23 o                         
  10   0   6         91.34         87.42        25.59 o                         
  12   0   6       1583.23       1722.54        78.89 o                         
  14   0   6       1211.41       1281.19        89.55 o                         
 -19   1   6        596.53        602.37        32.39 o                         
 -17   1   6        771.11        729.07        50.10 o                         
 -15   1   6       1959.12       1959.26        36.18 o                         
 -13   1   6        478.79        507.52        15.08 o                         
 -11   1   6       2880.85       2908.68        33.07 o                         
  -9   1   6        187.36        210.71        54.37 o                         
  -7   1   6       5466.91       5136.62        50.35 o                         
  -5   1   6       8178.35       7959.29        91.68 o                         
  -3   1   6       8882.76       8108.28        62.55 o                         
  -1   1   6       3155.37       3114.81        28.65 o                         
   1   1   6       1585.03       1576.16        34.11 o                         
   3   1   6      24744.68      24518.82       151.27 o                         
   5   1   6         78.29         82.10         9.05 o                         
   7   1   6       5433.07       5415.52        66.10 o                         
   9   1   6       1491.21       1391.51        33.70 o                         
  11   1   6        577.99        496.08        28.53 o                         
  13   1   6       1946.91       1955.83       300.63 o                         
 -18   2   6         35.76         43.24        18.44 o                         
 -16   2   6         28.02         57.76        15.78 o                         
 -14   2   6        436.70        420.56        16.58 o                         
 -12   2   6          5.48         17.06         7.54 o                         
 -10   2   6        768.00        711.69        23.45 o                         
  -8   2   6        171.13        202.65        29.85 o                         
  -6   2   6       1947.80       1874.45        24.84 o                         
  -4   2   6       1313.90       1412.51        50.10 o                         
  -2   2   6       3039.29       2972.95        42.64 o                         
   0   2   6       2356.35       2383.21        28.78 o                         
   2   2   6      10504.94      10355.53       139.65 o                         
   4   2   6        469.01        500.80        20.26 o                         
   6   2   6       3249.22       3198.86       100.10 o                         
   8   2   6        477.35        397.10        18.80 o                         
  10   2   6        244.61        239.19        20.31 o                         
  12   2   6        627.79        527.93        58.63 o                         
  14   2   6         38.95         49.72        34.83 o                         
 -19   3   6        535.14        474.26        41.58 o                         
 -17   3   6         19.77         63.53        29.85 o                         
 -15   3   6        634.82        692.74        59.70 o                         
 -13   3   6         95.66        111.95        10.55 o                         
 -11   3   6       4204.10       4306.19        44.55 o                         
  -9   3   6       1710.41       1742.54        76.76 o                         
  -7   3   6       4865.38       4683.83        43.02 o                         
  -5   3   6        430.46        511.52        13.86 o                         
  -3   3   6       1564.23       1828.01        23.33 o                         
  -1   3   6        327.81        260.56        12.79 o                         
   1   3   6       4946.74       5027.67        51.17 o                         
   3   3   6        163.77        142.18         9.05 o                         
   5   3   6       5996.24       5855.33        83.15 o                         
   7   3   6        365.43        312.80        15.08 o                         
   9   3   6         19.64         51.96        14.26 o                         
  11   3   6        298.06        310.96        22.02 o                         
  13   3   6         10.74         25.87        65.42 o                         
 -18   4   6         34.64         69.74        23.33 o                         
 -16   4   6        159.07        175.22        17.35 o                         
 -14   4   6         16.63         41.22        11.23 o                         
 -12   4   6       1212.28       1212.54        30.92 o                         
 -10   4   6        388.95        435.67        25.59 o                         
  -8   4   6       7427.15       7347.16        57.36 o                         
  -6   4   6       8321.30       7777.25        57.84 o                         
  -4   4   6        542.70        589.44        12.59 o                         
  -2   4   6       3552.71       3446.52        56.50 o                         
   0   4   6       2385.43       2278.47        33.05 o                         
   2   4   6       4581.20       4567.95        36.91 o                         
   4   4   6       7241.61       7199.59       133.26 o                         
   6   4   6       3804.72       3647.34        42.95 o                         
   8   4   6          8.64         39.71        11.78 o                         
  10   4   6        307.21        311.62        35.18 o                         
  12   4   6       1208.41       1243.83       103.41 o                         
  14   4   6         57.97        355.75       167.37 o                         
 -19   5   6         64.95         89.55        27.14 o                         
 -17   5   6       1718.09       1758.03        38.42 o                         
 -15   5   6          1.76         25.69        14.85 o                         
 -13   5   6       1251.28       1279.01        24.57 o                         
 -11   5   6       3034.76       3226.05        70.25 o                         
  -9   5   6       6286.63       6374.39        56.17 o                         
  -7   5   6       5614.09       5370.99        44.53 o                         
  -5   5   6        904.56        770.40        15.99 o                         
  -3   5   6       3075.03       2590.53        25.78 o                         
  -1   5   6       1656.12       1620.03        20.47 o                         
   1   5   6         57.79         54.39         6.03 o                         
   3   5   6       3048.37       2978.75        40.51 o                         
   5   5   6       1504.86       1459.88        30.92 o                         
   7   5   6        969.47        996.59        29.85 o                         
   9   5   6        364.42        349.20        21.82 o                         
  11   5   6        377.27        378.91        22.46 o                         
  13   5   6       1345.53       1578.30       273.98 o                         
 -18   6   6       1446.16       1427.37        46.74 o                         
 -16   6   6        781.11        725.82        54.37 o                         
 -14   6   6        552.79        500.90        46.91 o                         
 -12   6   6       2140.40       2295.44        99.14 o                         
 -10   6   6         41.01         45.71         9.32 o                         
  -8   6   6       1843.28       1783.24        23.24 o                         
  -6   6   6      10608.76      10110.62        69.08 o                         
  -4   6   6       1463.18       1331.30        30.92 o                         
  -2   6   6       7886.93       7389.59        55.86 o                         
   0   6   6        774.08        855.10        72.49 o                         
   2   6   6       5636.31       5551.62       189.76 o                         
   4   6   6       2481.10       2431.10        53.30 o                         
   6   6   6       4372.07       4204.73       147.12 o                         
   8   6   6        221.15        152.24        14.85 o                         
  10   6   6        272.29        245.32        39.44 o                         
  12   6   6       1724.24       1630.37        49.62 o                         
  14   6   6          1.15         28.78        31.66 o                         
 -19   7   6          7.43         25.90        32.61 o                         
 -17   7   6        702.57        674.76        27.86 o                         
 -15   7   6         24.67         51.95        15.78 o                         
 -13   7   6        948.14        938.42        23.33 o                         
 -11   7   6       2658.84       2623.37        32.39 o                         
  -9   7   6       2741.94       2738.73        86.35 o                         
  -7   7   6       2222.28       2164.67        40.51 o                         
  -5   7   6        172.39        170.06         8.67 o                         
  -3   7   6       8259.05       7987.81       102.34 o                         
  -1   7   6        716.29        763.08        14.26 o                         
   1   7   6        279.44        298.53        19.19 o                         
   3   7   6       1475.38       1476.31        43.71 o                         
   5   7   6          0.53         17.18        12.75 o                         
   7   7   6       1922.52       1933.46        61.83 o                         
   9   7   6        295.53        309.52        49.04 o                         
  11   7   6        590.45        524.72        25.63 o                         
  13   7   6        790.20        671.86       243.06 o                         
 -18   8   6          7.40         59.01        55.72 o                         
 -16   8   6        551.73        516.13        24.57 o                         
 -14   8   6        117.02        113.49        13.79 o                         
 -12   8   6        334.78        323.38        17.35 o                         
 -10   8   6        174.29        139.91        12.79 o                         
  -8   8   6         82.92         60.33         8.19 o                         
  -6   8   6       1873.53       1835.54        23.98 o                         
  -4   8   6       1247.46       1251.26        31.98 o                         
  -2   8   6        716.97        659.78        14.26 o                         
   0   8   6       1420.31       1375.33        21.32 o                         
   2   8   6        157.74        156.05        30.92 o                         
   4   8   6        853.28        844.91        77.82 o                         
   6   8   6       3590.46       3443.19       187.63 o                         
   8   8   6         17.00         21.32        13.57 o                         
  10   8   6         57.46         71.19        35.18 o                         
  12   8   6        262.62        236.49        30.66 o                         
 -17   9   6        674.64        558.06        47.37 o                         
 -15   9   6         49.27         55.24        16.38 o                         
 -13   9   6        200.12        150.34        15.08 o                         
 -11   9   6       1971.35       1849.22        40.51 o                         
  -9   9   6          7.19         51.17        19.19 o                         
  -7   9   6        487.08        427.28        23.45 o                         
  -5   9   6         86.75         67.60         7.10 o                         
  -3   9   6        581.33        516.85        13.32 o                         
  -1   9   6         12.66         28.98         6.66 o                         
   1   9   6        997.89       1043.36        21.21 o                         
   3   9   6         11.37         21.32         8.53 o                         
   5   9   6          1.49         19.19        10.55 o                         
   7   9   6        517.83        501.29        61.83 o                         
   9   9   6         96.80         98.17        15.78 o                         
  11   9   6         48.69         41.17        19.43 o                         
  13   9   6        415.32        366.41        42.79 o                         
 -18  10   6        226.74        233.09        54.87 o                         
 -16  10   6       2041.69       2001.38        89.55 o                         
 -14  10   6        119.41         91.93        15.78 o                         
 -12  10   6        886.49        911.11        73.56 o                         
 -10  10   6       2058.27       2180.94        43.71 o                         
  -8  10   6       4833.19       4737.97        94.88 o                         
  -6  10   6       3813.93       3757.96        40.37 o                         
  -4  10   6        759.84        803.55        22.39 o                         
  -2  10   6       5541.30       5431.19        45.15 o                         
   0  10   6          8.03         17.29         7.46 o                         
   2  10   6       4472.64       4349.44       105.54 o                         
   4  10   6       2025.40       2132.70        85.28 o                         
   6  10   6        315.41        335.14        18.80 o                         
   8  10   6       2466.44       2579.68        94.88 o                         
  10  10   6        191.37        235.50        23.98 o                         
  12  10   6       1800.87       1766.99       124.73 o                         
 -17  11   6        810.52        597.81        53.38 o                         
 -15  11   6          2.00         23.45        16.58 o                         
 -13  11   6       1343.18       1359.71        39.44 o                         
 -11  11   6       1454.75       1516.48        32.39 o                         
  -9  11   6       1662.81       1633.16        27.62 o                         
  -7  11   6       3442.43       3748.80        43.41 o                         
  -5  11   6        400.16        364.16        14.26 o                         
  -3  11   6       7326.46       7450.38        58.57 o                         
  -1  11   6        180.40        171.33        12.79 o                         
   1  11   6       1945.27       2116.53        44.77 o                         
   3  11   6       3176.74       3067.32       143.81 o                         
   5  11   6        514.37        604.06       106.61 o                         
   7  11   6       3192.87       3423.05        85.28 o                         
   9  11   6         60.97         92.10        20.90 o                         
  11  11   6        901.44        788.06        40.37 o                         
 -16  12   6        206.60        174.50        30.34 o                         
 -14  12   6        840.36        769.66        30.88 o                         
 -12  12   6       1863.66       1900.99        39.11 o                         
 -10  12   6         22.69         44.30        11.23 o                         
  -8  12   6       6725.68       6738.80        99.14 o                         
  -6  12   6        376.07        282.67        14.19 o                         
  -4  12   6       5996.32       5787.85        58.73 o                         
  -2  12   6         10.05         34.59         8.19 o                         
   0  12   6          7.66         31.35        18.12 o                         
   2  12   6          6.91         19.90        11.23 o                         
   4  12   6       1155.48       1083.06        71.32 o                         
   6  12   6       1413.81       1433.02        97.01 o                         
   8  12   6        364.51        410.39        26.65 o                         
  10  12   6        165.75        195.57        87.42 o                         
  12  12   6        619.43        677.09       141.79 o                         
 -17  13   6        132.82        108.48        50.10 o                         
 -15  13   6        124.43        106.89        26.09 o                         
 -13  13   6        152.00        140.44        21.82 o                         
 -11  13   6       1473.20       1342.81        85.28 o                         
  -9  13   6         49.76         40.24         9.71 o                         
  -7  13   6         41.08         61.09        14.92 o                         
  -5  13   6        972.27       1015.14        35.18 o                         
  -3  13   6        255.48        179.32        24.52 o                         
  -1  13   6       1079.27       1114.56        28.78 o                         
   1  13   6       2451.44       2378.07        55.43 o                         
   3  13   6       1538.79       1442.06       189.76 o                         
   5  13   6        249.19        189.67        28.78 o                         
   7  13   6        304.06        351.57        26.65 o                         
   9  13   6        560.94        586.17        33.70 o                         
  11  13   6         60.12         67.00        29.85 o                         
 -16  14   6        572.37        403.80        39.76 o                         
 -14  14   6         60.43         82.09        27.14 o                         
 -12  14   6       1472.56       1486.67        87.42 o                         
 -10  14   6        487.33        360.26        18.44 o                         
  -8  14   6        527.42        501.06        18.09 o                         
  -6  14   6        638.00        567.16        20.90 o                         
  -4  14   6         61.93         66.19        10.66 o                         
  -2  14   6       2102.35       2021.14        54.37 o                         
   0  14   6        848.26        811.26        25.50 o                         
   2  14   6          9.92         48.68        29.85 o                         
   4  14   6       2246.94       2420.53       253.72 o                         
   6  14   6        202.07        232.31        35.18 o                         
   8  14   6        130.50        184.55        62.90 o                         
  10  14   6        795.89        787.19        44.46 o                         
 -15  15   6        135.50        134.12        43.71 o                         
 -13  15   6         40.07         55.11        29.14 o                         
 -11  15   6        250.77        291.82        52.24 o                         
  -9  15   6         59.03        105.11        13.32 o                         
  -7  15   6        626.57        589.75        57.57 o                         
  -5  15   6        723.57        596.94        42.64 o                         
  -3  15   6        505.95        463.27        18.80 o                         
  -1  15   6        178.03        171.73        17.29 o                         
   1  15   6         26.08         39.09        22.88 o                         
   3  15   6          2.33         67.00       180.16 o                         
   5  15   6       1145.60       1143.29       101.28 o                         
   7  15   6        312.59        433.78        32.91 o                         
   9  15   6        440.02        481.51        45.20 o                         
 -14  16   6          0.20        267.83       104.47 o                         
 -12  16   6       1330.02       1448.02       144.98 o                         
 -10  16   6       1986.15       2192.74       108.74 o                         
  -8  16   6        970.05        945.84       154.47 o                         
  -6  16   6       3392.57       3574.72       117.27 o                         
  -4  16   6        971.89        982.96       100.10 o                         
  -2  16   6       3590.76       3834.49        72.49 o                         
   0  16   6       1361.92       1438.56        34.68 o                         
   2  16   6       7035.94       8039.59       586.33 o                         
   4  16   6        592.99        529.89        69.29 o                         
   6  16   6       1835.24       1870.79        51.17 o                         
   8  16   6       2469.30       2658.91        68.57 o                         
  10  16   6        113.88        205.30        50.66 o                         
 -15  17   6        296.34        116.57        49.15 o                         
 -13  17   6        828.54        801.97        51.17 o                         
 -11  17   6       1198.39       1227.19        41.80 o                         
  -9  17   6          0.50         14.92        14.19 o                         
  -7  17   6       1422.01       1725.34        39.11 o                         
  -5  17   6          1.09         34.91        16.63 o                         
  -3  17   6       1692.98       1864.09        44.04 o                         
  -1  17   6       2156.76       2162.26        42.95 o                         
   1  17   6       1238.92       1181.71        42.47 o                         
   3  17   6       1110.57       1160.33       226.96 o                         
   5  17   6          0.46         44.18        28.78 o                         
   7  17   6       1889.25       2061.69        65.03 o                         
   9  17   6        774.84        923.28       442.31 o                         
 -14  18   6        244.56        299.16        43.64 o                         
 -12  18   6        809.11        946.16        50.35 o                         
 -10  18   6        406.11        283.12        21.51 o                         
  -8  18   6        163.55        180.03        20.78 o                         
  -6  18   6       1856.07       1904.86        68.23 o                         
  -4  18   6        635.98        556.64        29.83 o                         
  -2  18   6       2054.20       2171.06       109.80 o                         
   0  18   6        409.56        346.53        23.98 o                         
   2  18   6       3291.26       3532.39       269.71 o                         
   4  18   6        224.21        201.07        27.48 o                         
   6  18   6        533.82        413.82        40.94 o                         
   8  18   6        998.05       1050.20        55.13 o                         
 -13  19   6        151.61        198.27        47.47 o                         
 -11  19   6         61.56         92.39        28.68 o                         
  -9  19   6          0.14         23.24        20.30 o                         
  -7  19   6         77.10        130.13        33.05 o                         
  -5  19   6          2.87         26.90        20.98 o                         
  -3  19   6        572.64        501.76        25.18 o                         
  -1  19   6        105.26        112.48        21.32 o                         
   1  19   6        325.43        262.52        29.62 o                         
   3  19   6          3.15         63.58        47.97 o                         
   5  19   6          1.43         32.87        25.14 o                         
   7  19   6         48.28        162.05       396.57 o                         
 -12  20   6        216.75        253.79        62.75 o                         
 -10  20   6        112.39        145.12        51.17 o                         
  -8  20   6        402.23        446.30       162.04 o                         
  -6  20   6         56.06         89.88        29.37 o                         
  -4  20   6          2.09         33.20        19.80 o                         
  -2  20   6        631.44        570.77        85.28 o                         
   0  20   6        181.89        172.85        27.62 o                         
   2  20   6         36.59         93.86        82.09 o                         
   4  20   6         12.77         49.89        23.52 o                         
   6  20   6         76.88         97.10        26.64 o                         
 -11  21   6        241.60        256.69       242.00 o                         
  -9  21   6         14.71        120.02       139.65 o                         
  -7  21   6        550.41        632.82       107.67 o                         
  -5  21   6         54.30        112.38        74.62 o                         
  -3  21   6        134.14        102.85        20.47 o                         
  -1  21   6       2433.42       2722.60       213.21 o                         
   1  21   6          1.90         48.49        41.58 o                         
   3  21   6        338.24        256.63       102.34 o                         
   5  21   6         82.18         73.39        52.24 o                         
 -10  22   6        944.84        686.54       144.98 o                         
  -8  22   6        610.18        739.80       139.65 o                         
  -6  22   6        905.71       1053.79       199.25 o                         
  -4  22   6        113.22         94.45        51.17 o                         
  -2  22   6        722.01        618.88        86.35 o                         
   0  22   6        981.86        708.64       197.22 o                         
   2  22   6        191.59        169.14        52.24 o                         
   4  22   6        662.62        541.64       232.40 o                         
  -7  23   6       2686.31       3110.58       398.60 o                         
  -5  23   6         60.24         55.07        53.38 o                         
  -3  23   6       1128.36        917.18        76.76 o                         
  -1  23   6       1780.45       1521.13       227.07 o                         
   1  23   6        391.03        356.38       123.66 o                         
  -4  24   6        938.09        927.31        90.61 o                         
  -2  24   6        202.81        221.77        78.89 o                         
 -19   1   7       1542.93       1735.16       165.24 o                         
 -17   1   7         49.58         73.12        19.33 o                         
 -15   1   7        691.67        712.13        22.46 o                         
 -13   1   7        750.57        809.33        31.98 o                         
 -11   1   7        112.81        164.28        13.86 o                         
  -9   1   7       3143.29       3309.94        47.12 o                         
  -7   1   7       2648.11       2699.74        49.04 o                         
  -5   1   7       4185.08       4175.25        42.13 o                         
  -3   1   7       1507.33       1512.43        75.69 o                         
  -1   1   7       1742.18       1667.88        22.39 o                         
   1   1   7        237.56        251.88         9.05 o                         
   3   1   7       4826.83       4701.59        72.49 o                         
   5   1   7        301.71        355.12        14.92 o                         
   7   1   7       3534.64       3530.67        71.43 o                         
   9   1   7          9.66         25.59        13.57 o                         
  11   1   7       2194.51       2056.62        51.19 o                         
  13   1   7        205.55        234.05        42.64 o                         
 -18   2   7       2250.88       2570.69        74.62 o                         
 -16   2   7        416.85        394.20        27.72 o                         
 -14   2   7        791.11        853.26        41.58 o                         
 -12   2   7       4859.00       4908.88        87.42 o                         
 -10   2   7        672.66        705.73        19.43 o                         
  -8   2   7      15823.66      15631.61       125.34 o                         
  -6   2   7        712.07        662.04        16.58 o                         
  -4   2   7      15506.16      14716.23       287.84 o                         
  -2   2   7         43.33         38.28         8.09 o                         
   0   2   7       3323.27       3167.39        41.47 o                         
   2   2   7       8436.78       8066.01        57.29 o                         
   4   2   7        123.92         90.40        10.64 o                         
   6   2   7       5311.20       5343.10        57.91 o                         
   8   2   7        824.24        834.20        30.04 o                         
  10   2   7       3244.73       3583.66        52.77 o                         
  12   2   7       1250.21       1230.71       360.22 o                         
 -19   3   7        220.71        265.75        29.35 o                         
 -17   3   7       1032.41        959.03        40.51 o                         
 -15   3   7         51.45         55.26        12.75 o                         
 -13   3   7       1524.28       1602.47        30.88 o                         
 -11   3   7        542.67        529.65        19.33 o                         
  -9   3   7        452.34        466.98        17.35 o                         
  -7   3   7      10438.16      10407.35       110.87 o                         
  -5   3   7          5.40         17.29         6.66 o                         
  -3   3   7       9982.93       9623.15        80.71 o                         
  -1   3   7        122.66        128.04         8.19 o                         
   1   3   7       2876.48       2727.25        27.86 o                         
   3   3   7      12667.52      12088.49        85.09 o                         
   5   3   7       5742.82       5847.38        68.23 o                         
   7   3   7       4360.31       4379.31        58.63 o                         
   9   3   7        411.60        372.94        36.25 o                         
  11   3   7       3679.18       3967.93        74.66 o                         
  13   3   7         94.86        160.65        38.42 o                         
 -18   4   7        139.56         84.31        26.35 o                         
 -16   4   7         45.47         38.57        16.38 o                         
 -14   4   7        155.42        138.37        12.75 o                         
 -12   4   7         36.33         55.27        12.79 o                         
 -10   4   7          2.34         34.11        15.99 o                         
  -8   4   7        235.33        211.08        12.23 o                         
  -6   4   7       1461.63       1415.34        49.04 o                         
  -4   4   7         62.70         39.03         7.63 o                         
  -2   4   7        364.57        364.17        10.97 o                         
   0   4   7         39.76         16.26         7.46 o                         
   2   4   7       3480.98       3417.27        52.24 o                         
   4   4   7        391.30        396.16        23.45 o                         
   6   4   7       1101.28       1070.79        34.01 o                         
   8   4   7         56.17         93.49        19.19 o                         
  10   4   7        194.90        254.21        31.98 o                         
  12   4   7        586.10        470.40        84.22 o                         
 -19   5   7        449.62        333.61        33.80 o                         
 -17   5   7        378.33        314.20        24.84 o                         
 -15   5   7        971.94        870.68        24.84 o                         
 -13   5   7        955.22       1042.53        25.48 o                         
 -11   5   7        523.28        460.32        16.14 o                         
  -9   5   7         48.24         52.57        12.79 o                         
  -7   5   7        611.69        606.92        16.90 o                         
  -5   5   7         26.47         31.63         6.66 o                         
  -3   5   7       1265.42       1295.25        30.92 o                         
  -1   5   7        645.16        613.09        16.14 o                         
   1   5   7         37.81         43.50         6.66 o                         
   3   5   7        969.00        919.91        53.30 o                         
   5   5   7       3320.88       3421.78        62.90 o                         
   7   5   7        264.77        233.24        17.90 o                         
   9   5   7         57.17         53.30        15.08 o                         
  11   5   7        509.75        456.52       107.67 o                         
 -18   6   7         69.89         64.24        32.28 o                         
 -16   6   7          0.05         51.13        44.77 o                         
 -14   6   7         19.74         38.50        20.26 o                         
 -12   6   7         27.62         25.89        18.12 o                         
 -10   6   7       1092.56       1046.06        22.47 o                         
  -8   6   7       2319.58       2449.62        38.38 o                         
  -6   6   7         38.43         47.73         7.10 o                         
  -4   6   7       1417.36       1519.67        21.94 o                         
  -2   6   7        683.78        627.64        16.38 o                         
   0   6   7       1354.57       1314.58        66.10 o                         
   2   6   7        585.24        486.99        19.19 o                         
   4   6   7        122.41        115.53        11.23 o                         
   6   6   7         37.11         24.52        10.55 o                         
   8   6   7          0.47         28.90        13.32 o                         
  10   6   7          0.14         25.26        18.91 o                         
  12   6   7         36.79        147.66        52.19 o                         
 -17   7   7       1583.03       1668.29       152.45 o                         
 -15   7   7        549.85        448.00        35.18 o                         
 -13   7   7       2808.93       2990.01       149.25 o                         
 -11   7   7       2861.96       2815.16        60.77 o                         
  -9   7   7        879.40        891.18        30.92 o                         
  -7   7   7       2362.57       2541.57       104.47 o                         
  -5   7   7        910.05        942.81        29.85 o                         
  -3   7   7       1616.99       1578.44        27.72 o                         
  -1   7   7        289.47        296.65        26.65 o                         
   1   7   7       3746.32       3659.93        66.10 o                         
   3   7   7        305.82        306.26        13.57 o                         
   5   7   7          2.24         24.65        11.78 o                         
   7   7   7         20.29         35.39        14.19 o                         
   9   7   7          2.99         27.72        13.32 o                         
  11   7   7          8.05         74.62        52.24 o                         
 -18   8   7       2333.18       2564.35       200.42 o                         
 -16   8   7         41.79         95.00        41.58 o                         
 -14   8   7       2767.99       2912.94        67.16 o                         
 -12   8   7       1093.44       1089.33        30.66 o                         
 -10   8   7       5236.71       5185.73        53.62 o                         
  -8   8   7       2404.19       2378.85        36.68 o                         
  -6   8   7        225.06        235.89        18.12 o                         
  -4   8   7       6518.54       6486.62        74.62 o                         
  -2   8   7       3195.09       3183.94        55.33 o                         
   0   8   7       2372.07       2356.28        46.91 o                         
   2   8   7       4287.57       4297.79        99.14 o                         
   4   8   7        291.36        250.43        27.72 o                         
   6   8   7        296.10        358.80        19.43 o                         
   8   8   7         11.34         37.95        14.19 o                         
  10   8   7         29.49         74.39        29.85 o                         
  12   8   7        416.85        396.81        44.77 o                         
 -17   9   7        211.05        295.49        78.89 o                         
 -15   9   7         89.36         59.41        22.46 o                         
 -13   9   7       2592.51       2453.38       425.36 o                         
 -11   9   7        798.40        713.92        44.77 o                         
  -9   9   7         48.76         38.00        13.86 o                         
  -7   9   7       6905.38       6854.60       103.41 o                         
  -5   9   7       3219.23       3159.60       131.02 o                         
  -3   9   7       6827.89       6416.56       216.41 o                         
  -1   9   7        243.70        159.37        12.75 o                         
   1   9   7       3413.03       3499.44        65.03 o                         
   3   9   7       1751.42       1805.45        60.77 o                         
   5   9   7       2353.39       2449.75        90.61 o                         
   7   9   7        845.72        848.33       114.07 o                         
   9   9   7        287.07        199.51        25.50 o                         
  11   9   7        630.35        525.91        45.84 o                         
 -18  10   7        225.42        193.23        31.98 o                         
 -16  10   7        163.88        114.18        37.31 o                         
 -14  10   7         55.92         59.43        16.45 o                         
 -12  10   7       1287.71       1293.22        85.28 o                         
 -10  10   7        840.03        845.73        30.92 o                         
  -8  10   7       1012.80        985.77        21.82 o                         
  -6  10   7         54.00         71.07        10.64 o                         
  -4  10   7       7564.32       7607.67       192.85 o                         
  -2  10   7        258.83        290.02        18.12 o                         
   0  10   7         53.37        107.59        13.86 o                         
   2  10   7        614.95        626.78        66.10 o                         
   4  10   7        100.59        115.36        14.85 o                         
   6  10   7        477.10        503.96        61.83 o                         
   8  10   7          6.76         17.14        16.96 o                         
  10  10   7        248.51        247.74        40.51 o                         
 -17  11   7        226.83        133.02        45.58 o                         
 -15  11   7          0.61         28.16        21.51 o                         
 -13  11   7        332.10        278.35        24.37 o                         
 -11  11   7        364.41        260.77        47.97 o                         
  -9  11   7        257.92        254.28        20.26 o                         
  -7  11   7       1060.68       1066.34        39.34 o                         
  -5  11   7       1745.64       1707.46        81.02 o                         
  -3  11   7         60.14         78.42         9.71 o                         
  -1  11   7        497.60        485.33        16.90 o                         
   1  11   7        668.24        649.57        21.82 o                         
   3  11   7        129.91        144.79        27.72 o                         
   5  11   7        173.07        164.60        20.31 o                         
   7  11   7         69.05         97.14        24.52 o                         
   9  11   7        477.04        442.78        30.10 o                         
  11  11   7         72.65         87.08        28.53 o                         
 -16  12   7        288.00        181.51        36.73 o                         
 -14  12   7         34.37         91.47        21.63 o                         
 -12  12   7          0.43         39.12        24.52 o                         
 -10  12   7        451.53        408.79        20.90 o                         
  -8  12   7       1044.82       1022.38        23.56 o                         
  -6  12   7        469.90        407.43        20.47 o                         
  -4  12   7          2.44         25.16        10.64 o                         
  -2  12   7        590.59        592.27        66.10 o                         
   0  12   7       1830.70       1808.67        60.77 o                         
   2  12   7        188.07        179.61        23.45 o                         
   4  12   7        544.39        453.27       123.66 o                         
   6  12   7        115.71        152.12        19.33 o                         
   8  12   7         78.38         88.40        22.88 o                         
  10  12   7        328.72        397.51        33.69 o                         
 -15  13   7         10.95         84.61        52.64 o                         
 -13  13   7          4.51         54.66        29.62 o                         
 -11  13   7       1240.52       1278.14        94.88 o                         
  -9  13   7        106.76        107.09        53.30 o                         
  -7  13   7         29.28         66.93        11.23 o                         
  -5  13   7         19.13         37.05        10.97 o                         
  -3  13   7          5.65         29.98        11.23 o                         
  -1  13   7        703.56        609.07        29.85 o                         
   1  13   7       1434.70       1243.81        37.31 o                         
   3  13   7        616.03        588.79        93.81 o                         
   5  13   7        167.05        149.34        18.44 o                         
   7  13   7       1764.14       2045.00        50.88 o                         
   9  13   7         10.93         50.28        46.91 o                         
 -16  14   7        155.50        222.93        60.77 o                         
 -14  14   7       1680.07       1537.54        97.01 o                         
 -12  14   7       2346.38       2528.96        51.60 o                         
 -10  14   7         11.11         28.02        14.53 o                         
  -8  14   7       7767.71       8209.01       108.74 o                         
  -6  14   7        439.96        312.71        38.38 o                         
  -4  14   7       6542.77       6608.30       175.90 o                         
  -2  14   7        162.76        191.47        14.26 o                         
   0  14   7       1341.97       1372.21        76.76 o                         
   2  14   7       1703.03       1856.55       127.93 o                         
   4  14   7          0.41         14.92        13.57 o                         
   6  14   7       3344.57       3755.92       150.31 o                         
   8  14   7       2250.90       2400.73       288.90 o                         
  10  14   7       1131.28        749.06       187.63 o                         
 -15  15   7         26.61         48.98        28.68 o                         
 -13  15   7       2546.34       2726.25        62.48 o                         
 -11  15   7       1018.18        996.30       106.50 o                         
  -9  15   7       1976.09       2241.65        44.92 o                         
  -7  15   7       1619.04       1614.57        40.62 o                         
  -5  15   7       2506.97       2344.97       262.25 o                         
  -3  15   7       4718.14       4804.21       227.07 o                         
  -1  15   7       1759.08       1832.92       108.74 o                         
   1  15   7        637.32        707.02        29.37 o                         
   3  15   7        748.20        641.92        52.24 o                         
   5  15   7       2893.04       3005.72        50.35 o                         
   7  15   7       2463.56       2444.07        70.36 o                         
   9  15   7        305.46        237.96        37.63 o                         
 -14  16   7        435.23        452.55        40.37 o                         
 -12  16   7        689.11        663.33        32.28 o                         
 -10  16   7          4.39         41.68        40.51 o                         
  -8  16   7        557.30        553.53        30.92 o                         
  -6  16   7         72.87         82.48        16.38 o                         
  -4  16   7       1603.27       1716.52        75.69 o                         
  -2  16   7        106.78        107.37        14.26 o                         
   0  16   7        323.57        278.55        21.63 o                         
   2  16   7       1136.46       1172.55       167.37 o                         
   4  16   7        761.08        698.08        94.88 o                         
   6  16   7        656.23        746.16        85.28 o                         
   8  16   7        217.03        302.95        67.60 o                         
 -13  17   7        219.85        238.34        41.10 o                         
 -11  17   7          0.14         21.02        19.69 o                         
  -9  17   7          9.10         46.17        61.83 o                         
  -7  17   7         55.44         32.13        20.01 o                         
  -5  17   7          0.39         29.32        16.45 o                         
  -3  17   7          1.67         52.85        13.79 o                         
  -1  17   7        727.21        735.22        58.63 o                         
   1  17   7        250.84        159.85        33.05 o                         
   3  17   7         15.43         54.76        27.72 o                         
   5  17   7         50.25         72.49        19.98 o                         
   7  17   7        109.09        208.58       115.13 o                         
 -12  18   7        321.19        290.92        54.37 o                         
 -10  18   7          1.71         26.12        22.88 o                         
  -8  18   7        871.21        875.56        38.09 o                         
  -6  18   7         16.49         53.09        34.11 o                         
  -4  18   7        223.37        248.06        20.78 o                         
  -2  18   7       2634.60       2830.33       134.32 o                         
   0  18   7        297.45        216.90       111.94 o                         
   2  18   7        312.62        240.24       116.20 o                         
   4  18   7        107.00        121.89        21.63 o                         
   6  18   7       1016.33        963.16       169.50 o                         
 -11  19   7         35.93         57.44        25.10 o                         
  -9  19   7        358.91        259.12        35.18 o                         
  -7  19   7        708.69        638.85        63.96 o                         
  -5  19   7        414.03        392.95        35.18 o                         
  -3  19   7       2825.17       3245.98       139.55 o                         
  -1  19   7        387.13        302.40        24.57 o                         
   1  19   7       1986.16       2056.84       287.84 o                         
   3  19   7        492.49        407.95        30.41 o                         
   5  19   7        830.27        743.76        72.49 o                         
 -10  20   7        396.16        373.19        37.77 o                         
  -8  20   7        874.52        847.24       165.24 o                         
  -6  20   7         48.10         70.44        38.92 o                         
  -4  20   7        660.19        616.93        88.48 o                         
  -2  20   7       2030.47       2431.62       176.97 o                         
   0  20   7        737.18        630.69        46.45 o                         
   2  20   7        605.05        590.97       110.87 o                         
   4  20   7         17.59         95.64        77.82 o                         
  -9  21   7         55.21         49.81        27.48 o                         
  -7  21   7       1289.25       1310.16        83.15 o                         
  -5  21   7         63.34         49.00        72.47 o                         
  -3  21   7       1351.12       1156.99       284.53 o                         
  -1  21   7         96.05         82.97        26.35 o                         
   1  21   7        376.91        314.13       109.80 o                         
   3  21   7        784.27        604.46       138.59 o                         
  -8  22   7        319.02        447.94       156.71 o                         
  -6  22   7          0.01         57.94        47.13 o                         
  -4  22   7        145.84        128.80        72.49 o                         
  -2  22   7         64.72         62.90        33.05 o                         
   0  22   7        264.74        136.87        54.54 o                         
   2  22   7         68.95        146.34       121.53 o                         
  -5  23   7         29.31         58.02        74.53 o                         
  -3  23   7        332.97        208.53        58.63 o                         
 -18   0   8        206.33        208.95        36.25 o                         
 -16   0   8        221.17        228.14        31.98 o                         
 -14   0   8       3749.72       3961.04        78.89 o                         
 -12   0   8       1493.10       1468.81        49.04 o                         
 -10   0   8       2404.90       2460.25        70.36 o                         
  -8   0   8         14.13         19.19        12.79 o                         
  -6   0   8          3.73          6.40        12.79 o                         
  -4   0   8       1824.00       1743.86        49.04 o                         
  -2   0   8       6851.33       7190.99        98.08 o                         
   0   0   8        228.65        185.49        14.92 o                         
   2   0   8        254.83        211.08        14.92 o                         
   4   0   8        520.59        481.86        25.59 o                         
   6   0   8       1519.19       1477.34        53.30 o                         
   8   0   8         12.73         36.25        19.19 o                         
  10   0   8       4866.47       5112.39       115.13 o                         
 -19   1   8       1509.05       1423.66       101.28 o                         
 -17   1   8         26.71         82.57        21.94 o                         
 -15   1   8       2070.77       2290.47        45.82 o                         
 -13   1   8        439.01        507.04        22.46 o                         
 -11   1   8       1863.29       1912.93        45.82 o                         
  -9   1   8       1402.22       1398.53        33.70 o                         
  -7   1   8       1225.91       1269.83        42.64 o                         
  -5   1   8       7423.78       7888.74        79.73 o                         
  -3   1   8         51.99         58.63        16.58 o                         
  -1   1   8       2580.95       2602.06        42.64 o                         
   1   1   8       8101.48       7965.77       138.59 o                         
   3   1   8       3794.21       3812.37        74.62 o                         
   5   1   8       2475.15       2674.07        40.71 o                         
   7   1   8        414.22        435.82        21.82 o                         
   9   1   8       3788.66       4153.32        95.95 o                         
  11   1   8       1384.68       1160.76        50.49 o                         
 -18   2   8        576.00        455.29        30.22 o                         
 -16   2   8        344.04        269.68        21.82 o                         
 -14   2   8       4528.87       4577.77        59.41 o                         
 -12   2   8         80.84         91.43        14.26 o                         
 -10   2   8        848.38        771.15        31.23 o                         
  -8   2   8          3.04         20.04        10.64 o                         
  -6   2   8       2197.09       2263.20        35.41 o                         
  -4   2   8        758.92        627.34        27.01 o                         
  -2   2   8        428.59        359.57        17.29 o                         
   0   2   8         35.26         39.44         7.54 o                         
   2   2   8       3349.29       3251.78        33.90 o                         
   4   2   8       1722.43       1731.10        43.71 o                         
   6   2   8       1359.30       1389.41        35.41 o                         
   8   2   8         75.70         77.51        13.57 o                         
  10   2   8        987.29        950.03        57.57 o                         
 -19   3   8        239.95        175.69        37.31 o                         
 -17   3   8        325.43        308.85        49.04 o                         
 -15   3   8        161.31        176.16        31.98 o                         
 -13   3   8        265.89        219.43        22.02 o                         
 -11   3   8        532.62        489.05        44.77 o                         
  -9   3   8       2170.58       2352.65        63.96 o                         
  -7   3   8        589.35        531.89        20.31 o                         
  -5   3   8       4539.33       4616.94        57.05 o                         
  -3   3   8         14.86         23.07        18.12 o                         
  -1   3   8       5999.07       6036.96        53.12 o                         
   1   3   8        621.30        546.22        43.71 o                         
   3   3   8        337.68        319.55        15.99 o                         
   5   3   8          3.64         36.25        10.55 o                         
   7   3   8         52.51         83.13        14.26 o                         
   9   3   8         18.91         24.81        15.78 o                         
  11   3   8         72.97         93.81        31.98 o                         
 -18   4   8        229.45        180.61        27.70 o                         
 -16   4   8          0.70         32.35        17.29 o                         
 -14   4   8        191.31        164.37        18.80 o                         
 -12   4   8        113.43        108.54        19.33 o                         
 -10   4   8       1535.21       1500.91        37.31 o                         
  -8   4   8       7142.74       7316.59        98.08 o                         
  -6   4   8       1353.79       1380.79        30.04 o                         
  -4   4   8      11433.15      11360.11       478.55 o                         
  -2   4   8        497.10        567.83        19.33 o                         
   0   4   8       9484.31       9410.55        72.18 o                         
   2   4   8        245.03        247.99        12.79 o                         
   4   4   8         16.44         33.05        10.55 o                         
   6   4   8        964.32        910.61        27.62 o                         
   8   4   8          1.36         31.48        12.75 o                         
  10   4   8       1340.07       1225.62        44.55 o                         
 -17   5   8        573.00        528.65        33.05 o                         
 -15   5   8        201.73        236.96        23.56 o                         
 -13   5   8       1046.91       1139.61        91.57 o                         
 -11   5   8        947.63        935.62        29.97 o                         
  -9   5   8       2212.04       2185.64        41.44 o                         
  -7   5   8       1259.25       1256.21        45.84 o                         
  -5   5   8       3644.99       3857.55        91.68 o                         
  -3   5   8       3543.37       3276.64        55.44 o                         
  -1   5   8       1107.34       1052.26        22.02 o                         
   1   5   8       6689.40       6689.93       102.34 o                         
   3   5   8       1209.98       1204.53        62.90 o                         
   5   5   8       3820.03       3865.10        52.75 o                         
   7   5   8        258.77        260.12        23.45 o                         
   9   5   8        543.95        534.06        25.63 o                         
  11   5   8       1939.42       2004.95        62.48 o                         
 -18   6   8        226.00        182.51        32.39 o                         
 -16   6   8        164.86        111.04        19.33 o                         
 -14   6   8       3163.98       3356.04        56.76 o                         
 -12   6   8       1419.06       1368.31       115.13 o                         
 -10   6   8       3829.34       3757.39        50.48 o                         
  -8   6   8          4.91         23.45        12.06 o                         
  -6   6   8       1439.22       1415.96        28.17 o                         
  -4   6   8       3603.84       3521.36        53.78 o                         
  -2   6   8        454.27        370.62        33.05 o                         
   0   6   8       3200.07       3222.72       110.76 o                         
   2   6   8        212.64        215.17        13.86 o                         
   4   6   8        318.69        363.16        44.77 o                         
   6   6   8        233.94        245.31        71.43 o                         
   8   6   8          7.92         40.78        16.45 o                         
  10   6   8        452.96        418.35        37.77 o                         
 -17   7   8          0.46         64.09        25.50 o                         
 -15   7   8        961.54        886.84        36.09 o                         
 -13   7   8        711.28        744.44        29.14 o                         
 -11   7   8       3375.96       3332.54       145.94 o                         
  -9   7   8        211.33        257.31        40.51 o                         
  -7   7   8        206.16        180.09        12.89 o                         
  -5   7   8       3873.14       4103.90        55.44 o                         
  -3   7   8         55.98         53.55        10.42 o                         
  -1   7   8         47.10         66.42        12.23 o                         
   1   7   8       1679.01       1650.42        63.96 o                         
   3   7   8         77.35         71.53        10.23 o                         
   5   7   8       2194.13       2088.00       149.25 o                         
   7   7   8        119.34        154.96        35.18 o                         
   9   7   8        203.48        133.12        26.35 o                         
  11   7   8        773.56        832.62       139.65 o                         
 -18   8   8        112.72         82.01        40.58 o                         
 -16   8   8        109.30        117.44        37.31 o                         
 -14   8   8         10.01         55.95        20.01 o                         
 -12   8   8        285.09        244.64        33.05 o                         
 -10   8   8        873.77        819.92        34.27 o                         
  -8   8   8       1078.01       1105.18        26.28 o                         
  -6   8   8         42.76         30.92         8.67 o                         
  -4   8   8       2481.84       2475.01        79.95 o                         
  -2   8   8        210.51        165.98        14.53 o                         
   0   8   8         10.81         37.31        10.55 o                         
   2   8   8        138.86        138.59        26.65 o                         
   4   8   8          1.43         14.92        13.57 o                         
   6   8   8        126.05        141.89        18.38 o                         
   8   8   8        282.97        215.93        28.78 o                         
  10   8   8        224.62        223.77        41.58 o                         
 -17   9   8        429.50        345.46        40.71 o                         
 -15   9   8         63.68         57.97        23.98 o                         
 -13   9   8         20.09         58.46        37.31 o                         
 -11   9   8          0.20        112.38        63.96 o                         
  -9   9   8        737.25        682.61        30.31 o                         
  -7   9   8         48.01         50.29        11.76 o                         
  -5   9   8        456.53        468.78        20.26 o                         
  -3   9   8        381.64        398.03        20.26 o                         
  -1   9   8        589.47        633.90        25.59 o                         
   1   9   8        885.48        861.23        52.24 o                         
   3   9   8        369.46        322.95        18.80 o                         
   5   9   8        129.43        140.87        19.55 o                         
   7   9   8        399.97        479.98        79.95 o                         
   9   9   8        117.85         80.31        33.70 o                         
 -16  10   8         83.29         64.76        30.04 o                         
 -14  10   8       1579.22       1615.45        54.89 o                         
 -12  10   8         41.25         64.36        20.78 o                         
 -10  10   8       2788.99       2842.84       199.35 o                         
  -8  10   8         20.34         44.88        31.98 o                         
  -6  10   8        120.43        108.99        26.65 o                         
  -4  10   8       1136.83       1096.46        54.26 o                         
  -2  10   8        195.26        128.02        12.79 o                         
   0  10   8       1873.34       1934.05        40.51 o                         
   2  10   8         98.62        100.57        12.75 o                         
   4  10   8        876.91        817.35        37.31 o                         
   6  10   8        965.95       1016.44        87.42 o                         
   8  10   8       1071.36       1032.40       177.93 o                         
  10  10   8        426.21        343.69        37.89 o                         
 -17  11   8        374.20        234.06        43.54 o                         
 -15  11   8        325.48        292.27        70.36 o                         
 -13  11   8        974.02       1004.80        56.39 o                         
 -11  11   8        581.55        600.23       210.01 o                         
  -9  11   8       3768.12       3825.49       101.28 o                         
  -7  11   8       1257.21       1247.28        32.25 o                         
  -5  11   8       3331.54       3250.80       111.83 o                         
  -3  11   8       2677.61       2742.51        74.62 o                         
  -1  11   8       1235.74       1223.91        53.30 o                         
   1  11   8       1678.51       1714.43       119.40 o                         
   3  11   8        115.90         94.54        17.06 o                         
   5  11   8        885.78       1079.99       132.08 o                         
   7  11   8        132.66        124.44        54.37 o                         
   9  11   8        193.60        186.53        36.47 o                         
 -16  12   8         59.77        116.45        53.30 o                         
 -14  12   8       1917.45       2097.58        58.85 o                         
 -12  12   8         48.27         75.55        58.63 o                         
 -10  12   8       1454.68       1502.20        52.05 o                         
  -8  12   8        672.60        680.15        29.97 o                         
  -6  12   8        613.58        662.92        51.17 o                         
  -4  12   8       6971.95       7069.21       333.68 o                         
  -2  12   8        516.24        442.19        29.85 o                         
   0  12   8        919.67       1107.74       111.83 o                         
   2  12   8        255.72        236.81        46.91 o                         
   4  12   8         90.45        111.41        18.44 o                         
   6  12   8       2731.93       2954.29       280.37 o                         
   8  12   8        152.39        224.84       264.38 o                         
 -15  13   8        539.71        493.49        36.26 o                         
 -13  13   8        112.94        104.92        23.56 o                         
 -11  13   8         18.04        110.57        47.97 o                         
  -9  13   8       1044.21       1074.99       109.70 o                         
  -7  13   8         11.11         52.92        16.38 o                         
  -5  13   8       5025.70       5117.12        62.84 o                         
  -3  13   8        222.87        235.00        20.26 o                         
  -1  13   8       2284.65       2382.07        65.03 o                         
   1  13   8        254.44        282.01        40.51 o                         
   3  13   8       1001.86        988.10        32.18 o                         
   5  13   8        743.07        727.56        41.58 o                         
   7  13   8          0.30         59.40       118.33 o                         
 -14  14   8        409.43        296.58        35.84 o                         
 -12  14   8         78.43        113.29       198.29 o                         
 -10  14   8        230.87        211.64        22.31 o                         
  -8  14   8         78.61         51.07        26.65 o                         
  -6  14   8        293.25        240.98        20.47 o                         
  -4  14   8        726.24        676.84        26.65 o                         
  -2  14   8        510.24        374.28        20.26 o                         
   0  14   8        129.50        145.81        22.39 o                         
   2  14   8          1.39         22.56        13.79 o                         
   4  14   8       1084.11       1036.55        60.66 o                         
   6  14   8         11.69         69.86        39.44 o                         
   8  14   8        194.73        216.79        58.63 o                         
 -13  15   8         14.82         52.46        24.03 o                         
 -11  15   8          8.62         68.98        68.23 o                         
  -9  15   8         31.51         84.28        27.72 o                         
  -7  15   8          0.35         42.64        19.33 o                         
  -5  15   8         68.43         94.51        17.06 o                         
  -3  15   8          0.43         41.46        13.32 o                         
  -1  15   8         41.32         59.12        12.75 o                         
   1  15   8         19.65         46.40        12.75 o                         
   3  15   8          0.53         41.79        21.29 o                         
   5  15   8         92.42        123.15        33.05 o                         
   7  15   8        464.81        533.57        89.55 o                         
 -14  16   8       1097.61        856.96        42.13 o                         
 -12  16   8         54.91        115.23        50.10 o                         
 -10  16   8        708.27        668.44       176.97 o                         
  -8  16   8        398.21        343.33        29.70 o                         
  -6  16   8        269.08        219.97        23.56 o                         
  -4  16   8       2729.85       2957.25       139.65 o                         
  -2  16   8        100.89         99.06        14.26 o                         
   0  16   8       2510.38       2508.07       144.98 o                         
   2  16   8        285.03        204.53        19.43 o                         
   4  16   8        713.58        686.30        34.11 o                         
   6  16   8        779.76        843.63        97.01 o                         
 -13  17   8       1099.36        984.18        45.58 o                         
 -11  17   8        482.04        419.75        34.83 o                         
  -9  17   8        764.62        776.42        78.89 o                         
  -7  17   8         57.08         70.36        22.47 o                         
  -5  17   8       1786.11       1990.74       160.97 o                         
  -3  17   8       1310.99       1119.62        33.80 o                         
  -1  17   8        385.61        334.97        70.36 o                         
   1  17   8       2946.12       3068.46       164.07 o                         
   3  17   8        619.33        662.54       121.53 o                         
   5  17   8       2409.38       2483.68        55.60 o                         
 -12  18   8         67.85        103.17        32.01 o                         
 -10  18   8        885.53        782.35        41.58 o                         
  -8  18   8          6.68         15.04        27.59 o                         
  -6  18   8         97.19         90.14        32.39 o                         
  -4  18   8       1609.32       1881.90       138.59 o                         
  -2  18   8         70.70         52.28        25.59 o                         
   0  18   8       1923.31       2046.55       183.36 o                         
   2  18   8         14.27         28.82        22.47 o                         
   4  18   8       1868.47       2097.42        54.81 o                         
 -11  19   8        235.65        199.10        28.41 o                         
  -9  19   8         56.19        105.82      1720.40 o                         
  -7  19   8          3.16         87.31        27.70 o                         
  -5  19   8         67.83         61.12        26.02 o                         
  -3  19   8        104.54         65.53        22.46 o                         
  -1  19   8         94.71         58.46        27.59 o                         
   1  19   8        236.76        202.78        48.66 o                         
   3  19   8        159.06        145.29        41.58 o                         
  -8  20   8        226.13        190.96        32.61 o                         
  -6  20   8        173.90        206.21        54.91 o                         
  -4  20   8         84.83         90.28        28.41 o                         
  -2  20   8         83.86        120.88        52.78 o                         
   0  20   8         17.86         28.77        86.47 o                         
   2  20   8         15.86         49.13        34.28 o                         
  -7  21   8        181.35        187.20        33.89 o                         
  -5  21   8        507.02        566.61        86.35 o                         
  -3  21   8       1022.16        633.88        65.03 o                         
  -1  21   8        430.22        346.86        61.83 o                         
 -17   1   9        142.71        163.02        26.09 o                         
 -15   1   9        216.08        253.20        24.57 o                         
 -13   1   9        158.19        196.21        77.82 o                         
 -11   1   9        541.52        532.42        31.55 o                         
  -9   1   9        102.19        138.82        34.11 o                         
  -7   1   9        110.68        108.82        31.98 o                         
  -5   1   9        438.12        475.00        29.85 o                         
  -3   1   9        408.63        368.96        26.65 o                         
  -1   1   9       1375.73       1375.27        53.30 o                         
   1   1   9        110.57        105.81        10.55 o                         
   3   1   9        338.77        359.29        16.58 o                         
   5   1   9        261.15        242.38        22.46 o                         
   7   1   9         34.36         57.10        16.90 o                         
   9   1   9        349.77        299.60        30.15 o                         
 -18   2   9         52.76        121.71        74.62 o                         
 -16   2   9       1317.93       1501.95        47.04 o                         
 -14   2   9          2.83         15.53        20.95 o                         
 -12   2   9       2725.19       3063.96       172.70 o                         
 -10   2   9        238.81        348.29        67.16 o                         
  -8   2   9         31.80         36.04        18.12 o                         
  -6   2   9       1383.11       1460.37        37.31 o                         
  -4   2   9         95.17         53.79        18.08 o                         
  -2   2   9       3034.93       3095.06        51.26 o                         
   0   2   9        451.19        440.72        16.58 o                         
   2   2   9        684.82        660.04        36.25 o                         
   4   2   9        210.30        202.55        15.78 o                         
   6   2   9         74.19         80.73        16.45 o                         
   8   2   9        196.18        184.81        24.52 o                         
  10   2   9       1157.39       1067.45        39.76 o                         
 -17   3   9        143.28        136.26        63.96 o                         
 -15   3   9       2188.41       2520.82       101.28 o                         
 -13   3   9         22.44         46.15        20.95 o                         
 -11   3   9       5982.30       6411.09       122.60 o                         
  -9   3   9        899.09        826.73        92.75 o                         
  -7   3   9       2626.08       2710.32        48.17 o                         
  -5   3   9       3268.25       3276.28        86.35 o                         
  -3   3   9        770.07        824.84        32.18 o                         
  -1   3   9       9310.36       9341.06       125.79 o                         
   1   3   9        249.60        267.94        47.97 o                         
   3   3   9       6825.33       7126.40       135.39 o                         
   5   3   9        301.48        322.98        21.94 o                         
   7   3   9        519.65        506.30        25.50 o                         
   9   3   9       3973.59       4373.73        90.61 o                         
 -18   4   9        304.11        235.26        30.88 o                         
 -16   4   9        915.03        903.13        52.24 o                         
 -14   4   9       2667.00       2873.68        68.57 o                         
 -12   4   9        663.86        678.60       148.18 o                         
 -10   4   9       3572.63       3973.85        88.48 o                         
  -8   4   9        245.81        251.90        26.95 o                         
  -6   4   9       1932.57       1949.22        89.55 o                         
  -4   4   9       1178.04       1154.19        61.83 o                         
  -2   4   9        105.92        137.47        13.32 o                         
   0   4   9       2805.72       2938.49        37.60 o                         
   2   4   9        229.98        218.67        13.57 o                         
   4   4   9       2516.63       2741.66        45.52 o                         
   6   4   9        507.39        490.88        23.86 o                         
   8   4   9        411.40        404.07        54.37 o                         
  10   4   9       1890.09       1718.66        47.33 o                         
 -17   5   9          0.78         57.83        30.22 o                         
 -15   5   9        725.39        745.76        40.85 o                         
 -13   5   9          3.75         30.10        25.59 o                         
 -11   5   9        490.81        517.50       169.50 o                         
  -9   5   9         30.52         34.80        16.72 o                         
  -7   5   9        430.36        461.46        36.25 o                         
  -5   5   9        158.61        103.89        57.57 o                         
  -3   5   9         13.51         43.01        16.14 o                         
  -1   5   9        592.39        497.07        19.43 o                         
   1   5   9         19.28         38.52        11.23 o                         
   3   5   9         12.97         53.20        14.53 o                         
   5   5   9          4.80         27.01        15.26 o                         
   7   5   9        159.80        170.59        35.18 o                         
   9   5   9        106.43        107.78        20.95 o                         
 -16   6   9         34.81         30.88        42.13 o                         
 -14   6   9         23.79         35.82        22.46 o                         
 -12   6   9        561.25        661.58       162.04 o                         
 -10   6   9        106.58         77.16        19.99 o                         
  -8   6   9          2.42         83.69       146.05 o                         
  -6   6   9        298.69        235.97        20.47 o                         
  -4   6   9        166.89        169.75        16.03 o                         
  -2   6   9        605.10        570.16        46.91 o                         
   0   6   9       2977.84       2916.13        72.49 o                         
   2   6   9          1.03         29.96        14.85 o                         
   4   6   9       1265.16       1233.32        44.77 o                         
   6   6   9          1.26         26.57        15.59 o                         
   8   6   9        772.77        732.69        33.69 o                         
 -17   7   9          0.59         64.60        29.15 o                         
 -15   7   9         23.19         62.87        28.78 o                         
 -13   7   9        171.25        154.69        27.62 o                         
 -11   7   9       3223.99       3352.10        77.31 o                         
  -9   7   9          1.29         17.27        23.52 o                         
  -7   7   9       1083.12        929.61       113.00 o                         
  -5   7   9        124.12        183.59        16.48 o                         
  -3   7   9          0.65         34.53        21.32 o                         
  -1   7   9       2315.16       2344.15        35.34 o                         
   1   7   9       1216.63       1229.28        28.53 o                         
   3   7   9        685.36        612.00        24.84 o                         
   5   7   9        154.88        196.93        60.77 o                         
   7   7   9         85.28        115.45        21.47 o                         
   9   7   9        252.21        260.87        34.11 o                         
 -16   8   9         13.24         49.35        31.78 o                         
 -14   8   9       1684.89       1847.70        92.75 o                         
 -12   8   9       1825.20       1844.68       103.41 o                         
 -10   8   9        842.91        792.29        43.64 o                         
  -8   8   9         80.16         63.08        17.90 o                         
  -6   8   9       3198.91       3585.56       231.33 o                         
  -4   8   9          6.31         46.52        25.59 o                         
  -2   8   9        243.76        282.11        18.12 o                         
   0   8   9       3780.82       3980.73       186.56 o                         
   2   8   9        164.79        136.58        14.26 o                         
   4   8   9       3113.03       3439.97        50.69 o                         
   6   8   9         83.41        118.85        22.39 o                         
   8   8   9        646.54        572.56        73.56 o                         
 -17   9   9          1.70          0.00       132.19 o                         
 -15   9   9        382.62        334.42        60.77 o                         
 -13   9   9       1396.62       1247.48       121.53 o                         
 -11   9   9       2952.46       3189.95       119.29 o                         
  -9   9   9       1081.09       1167.02        77.82 o                         
  -7   9   9       1315.39       1358.37       197.22 o                         
  -5   9   9       4773.91       4917.41       130.06 o                         
  -3   9   9        201.25        183.07        16.25 o                         
  -1   9   9       4860.56       5055.48        62.96 o                         
   1   9   9       2470.54       2457.94        35.41 o                         
   3   9   9       2669.06       2732.29        72.49 o                         
   5   9   9       1071.29       1173.47        39.70 o                         
   7   9   9         41.85         63.96        34.11 o                         
 -16  10   9         62.68         27.44        34.58 o                         
 -14  10   9        684.70        569.67        86.35 o                         
 -12  10   9       1255.79       1296.28       287.73 o                         
 -10  10   9          3.63         48.92        35.11 o                         
  -8  10   9        132.07         72.56        23.33 o                         
  -6  10   9       5277.60       5401.91       309.05 o                         
  -4  10   9        340.03        358.12        19.99 o                         
  -2  10   9        351.96        377.27        30.92 o                         
   0  10   9       2791.59       2509.78       226.00 o                         
   2  10   9          4.77         21.05        11.78 o                         
   4  10   9       2270.03       2393.85        45.75 o                         
   6  10   9        308.93        305.03        82.09 o                         
   8  10   9         40.87        103.34        32.01 o                         
 -15  11   9          8.57         32.66        34.83 o                         
 -13  11   9         78.79         18.73        31.27 o                         
 -11  11   9        203.55        282.81        72.94 o                         
  -9  11   9        677.75        623.26        54.37 o                         
  -7  11   9        562.65        464.14        33.05 o                         
  -5  11   9        332.44        254.48       109.80 o                         
  -3  11   9        102.15         77.98        24.52 o                         
  -1  11   9        158.31        149.37        21.32 o                         
   1  11   9         56.81         77.05        14.85 o                         
   3  11   9        586.73        570.45        25.59 o                         
   5  11   9          0.45         58.99        42.64 o                         
   7  11   9        274.47        277.04        81.02 o                         
 -14  12   9        102.66         63.35        30.70 o                         
 -12  12   9        219.34        250.15        48.06 o                         
 -10  12   9       1301.80       1202.20        59.70 o                         
  -8  12   9         21.55         32.81        23.33 o                         
  -6  12   9         13.12         50.85        27.72 o                         
  -4  12   9        779.00        702.74       133.26 o                         
  -2  12   9        627.18        529.25        50.10 o                         
   0  12   9         37.92         76.82        15.08 o                         
   2  12   9         12.37         36.25        15.78 o                         
   4  12   9         64.66         73.24        18.44 o                         
   6  12   9        238.34        278.12        33.34 o                         
 -15  13   9        507.93        383.50        90.61 o                         
 -13  13   9        222.24        213.09        35.34 o                         
 -11  13   9        240.08        251.23        51.57 o                         
  -9  13   9       1633.88       1586.76        73.56 o                         
  -7  13   9          1.79         34.41        21.51 o                         
  -5  13   9       2233.83       2233.24        73.56 o                         
  -3  13   9        177.98        130.10        17.35 o                         
  -1  13   9       2578.76       2526.61        91.68 o                         
   1  13   9          1.81         46.16        17.29 o                         
   3  13   9        696.53        602.48        31.23 o                         
   5  13   9        503.10        483.60        41.89 o                         
   7  13   9          7.43         32.05       111.40 o                         
 -14  14   9        199.32        229.87        84.22 o                         
 -12  14   9         11.83         45.51        57.57 o                         
 -10  14   9       1062.41       1149.39       176.97 o                         
  -8  14   9         28.70         26.30        19.98 o                         
  -6  14   9        876.42        937.95       117.16 o                         
  -4  14   9       1733.41       1785.17       117.27 o                         
  -2  14   9       1794.27       1741.41       139.65 o                         
   0  14   9        456.32        559.72        26.35 o                         
   2  14   9       1392.83       1274.43        45.37 o                         
   4  14   9        874.83        863.14       287.84 o                         
   6  14   9          2.09         27.06        21.51 o                         
 -13  15   9         58.61         87.18        61.05 o                         
 -11  15   9       1215.27       1290.63        70.93 o                         
  -9  15   9        135.47        202.67        75.69 o                         
  -7  15   9        167.64        162.45        28.78 o                         
  -5  15   9       1722.19       1703.85        61.83 o                         
  -3  15   9         51.13         74.01        16.38 o                         
  -1  15   9       2155.68       2216.54       186.56 o                         
   1  15   9          0.54         14.77        19.33 o                         
   3  15   9       3288.61       3464.88       353.93 o                         
   5  15   9         46.56         75.36        23.98 o                         
 -12  16   9         57.39         10.87        61.32 o                         
 -10  16   9         76.70         81.70        36.76 o                         
  -8  16   9         28.49         38.09        20.30 o                         
  -6  16   9        295.85        259.63        35.18 o                         
  -4  16   9        144.18        140.36        54.37 o                         
  -2  16   9        538.02        476.78        32.78 o                         
   0  16   9        408.69        456.25        56.50 o                         
   2  16   9       1300.10       1200.43       138.59 o                         
   4  16   9       1164.72        925.87       184.32 o                         
 -11  17   9         37.42         77.30        92.75 o                         
  -9  17   9         25.01         45.22        23.23 o                         
  -7  17   9        359.25        395.24        33.05 o                         
  -5  17   9          3.70         38.38        18.80 o                         
  -3  17   9         10.74          6.57        17.90 o                         
  -1  17   9        436.10        387.32        41.58 o                         
   1  17   9         97.65         91.01        42.00 o                         
   3  17   9        144.95        127.69        32.28 o                         
 -10  18   9          4.26         39.71        32.91 o                         
  -8  18   9        665.31        682.83        37.83 o                         
  -6  18   9         12.40         20.78        31.76 o                         
  -4  18   9         45.77         43.88        38.38 o                         
  -2  18   9         24.10         50.43        52.24 o                         
   0  18   9        136.44        114.13        34.11 o                         
   2  18   9         12.00         22.95        44.92 o                         
  -9  19   9         12.08         57.57        72.49 o                         
  -7  19   9       1694.45       1798.24        78.84 o                         
  -5  19   9         12.24         28.67        38.65 o                         
  -3  19   9        182.74        132.49        50.10 o                         
  -1  19   9       1512.47       1766.78        74.62 o                         
  -6  20   9       1563.81       1433.87       267.58 o                         
  -4  20   9         79.83         79.76        28.68 o                         
  -2  20   9        627.28        535.98       308.09 o                         
 -16   0  10       1258.73       1244.94       100.21 o                         
 -14   0  10         98.34        432.82       164.17 o                         
 -10   0  10       1186.63       1272.66        78.89 o                         
  -8   0  10        732.06        663.09        38.38 o                         
  -6   0  10       2064.28       2131.90        57.57 o                         
  -4   0  10       1598.26       1694.82        68.23 o                         
  -2   0  10         16.66         57.57        34.11 o                         
   0   0  10       3793.69       3850.17        70.36 o                         
   2   0  10       3715.03       3739.30        70.36 o                         
   4   0  10          7.04         57.57        31.98 o                         
   6   0  10        118.14        104.47        42.64 o                         
   8   0  10       1789.02       1916.56        70.36 o                         
 -17   1  10        198.46        298.28        63.43 o                         
 -15   1  10        498.68        488.05        81.15 o                         
 -13   1  10        547.60        781.58       273.98 o                         
 -11   1  10       3452.98       3502.89       325.15 o                         
  -9   1  10        138.06        132.58        27.72 o                         
  -7   1  10       2087.02       2101.35        42.13 o                         
  -5   1  10         86.81        117.32        14.26 o                         
  -3   1  10       2362.09       2609.04       126.86 o                         
  -1   1  10         63.45         67.43        17.90 o                         
   1   1  10        537.91        539.86        21.82 o                         
   3   1  10        163.12        160.21        19.98 o                         
   5   1  10        574.56        494.48        30.04 o                         
   7   1  10        523.92        463.20        38.25 o                         
 -16   2  10        479.72        535.93        55.72 o                         
 -14   2  10         54.91          0.00        73.65 o                         
 -12   2  10       1104.63       1283.98       359.15 o                         
 -10   2  10        570.54        492.29       116.20 o                         
  -8   2  10        242.18        268.20        58.63 o                         
  -6   2  10        744.80        733.41        27.01 o                         
  -4   2  10        669.06        653.79        33.17 o                         
  -2   2  10        660.99        563.51        33.07 o                         
   0   2  10       1373.91       1290.13        43.71 o                         
   2   2  10       1433.64       1456.96        30.66 o                         
   4   2  10          0.65         13.96        23.96 o                         
   6   2  10        122.72         79.98        26.09 o                         
   8   2  10       1033.35        943.39        89.55 o                         
 -17   3  10          0.22          5.64        37.94 o                         
 -15   3  10        136.60        200.10        72.09 o                         
 -13   3  10        118.84        187.09       222.81 o                         
 -11   3  10       1386.44       1179.46       116.20 o                         
  -9   3  10         38.69         11.70        26.35 o                         
  -7   3  10        628.84        550.09        26.42 o                         
  -5   3  10          8.99         34.32        15.78 o                         
  -3   3  10        198.70        170.23        26.35 o                         
  -1   3  10        723.34        693.89        27.01 o                         
   1   3  10         42.23         34.49        12.75 o                         
   3   3  10          3.40         65.59        25.59 o                         
   5   3  10          2.10         40.94        29.85 o                         
   7   3  10        164.18        135.61        29.05 o                         
 -16   4  10          1.17          8.32        39.42 o                         
 -14   4  10        250.99        206.92       211.08 o                         
 -12   4  10         92.65         94.28        60.65 o                         
 -10   4  10         46.00         61.52        42.64 o                         
  -8   4  10        856.01        844.87        41.58 o                         
  -6   4  10          8.69         15.48        17.29 o                         
  -4   4  10        220.79        190.72        20.47 o                         
  -2   4  10       3643.00       3794.69       116.20 o                         
   0   4  10         43.70         46.22        12.06 o                         
   2   4  10       1147.67       1178.42        30.88 o                         
   4   4  10        266.07        218.56        60.77 o                         
   6   4  10        883.98        812.10        36.75 o                         
   8   4  10         62.62         83.98        25.18 o                         
 -17   5  10        437.26        302.58        62.96 o                         
 -15   5  10        236.43        383.79       146.05 o                         
 -13   5  10       2495.43       2993.41       163.00 o                         
 -11   5  10        640.92        593.46        44.63 o                         
  -9   5  10        371.05        374.28        70.36 o                         
  -7   5  10       3565.44       3594.31        69.81 o                         
  -5   5  10         95.98         90.55        18.08 o                         
  -3   5  10       2456.70       2556.01        65.03 o                         
  -1   5  10       4340.40       4453.67        57.36 o                         
   1   5  10        509.61        471.60        21.32 o                         
   3   5  10       4002.16       4250.22       200.42 o                         
   5   5  10         62.69         81.25        27.35 o                         
   7   5  10       1565.32       1504.18        46.93 o                         
 -16   6  10        284.76        333.80        59.95 o                         
 -14   6  10         30.64         44.22        44.50 o                         
 -12   6  10        868.61        932.47        59.70 o                         
 -10   6  10       1730.37       1893.50       136.46 o                         
  -8   6  10       2641.54       2757.38       180.16 o                         
  -6   6  10       1800.13       2068.82        59.56 o                         
  -4   6  10        313.80        312.52        36.25 o                         
  -2   6  10       2393.11       2752.96        46.82 o                         
   0   6  10       1496.38       1530.66        77.82 o                         
   2   6  10       1567.93       1785.05        93.81 o                         
   4   6  10       1128.65       1047.78        44.92 o                         
   6   6  10         12.36         54.72        21.47 o                         
 -15   7  10        864.58        790.60       146.05 o                         
 -13   7  10        884.29        935.46        57.05 o                         
 -11   7  10        360.77        351.88        39.38 o                         
  -9   7  10         13.13         86.63       119.40 o                         
  -7   7  10       3735.24       4237.44       237.73 o                         
  -5   7  10        111.25        135.52        45.84 o                         
  -3   7  10        654.92        758.85        29.05 o                         
  -1   7  10       1768.11       1793.23        67.16 o                         
   1   7  10         85.69        114.27        16.38 o                         
   3   7  10       1850.48       2037.33        78.89 o                         
   5   7  10         39.80         63.30        22.48 o                         
   7   7  10         62.59         82.77        53.30 o                         
 -16   8  10        147.33        232.85        49.68 o                         
 -14   8  10         97.66        213.36       291.03 o                         
 -12   8  10         81.34        126.49       106.61 o                         
 -10   8  10        279.29        222.52        40.51 o                         
  -8   8  10        516.36        515.75        32.39 o                         
  -6   8  10       1944.48       1897.59        85.28 o                         
  -4   8  10        153.05        186.68        22.39 o                         
  -2   8  10        918.57        812.13        37.31 o                         
   0   8  10          6.04         36.92        14.26 o                         
   2   8  10       1036.77       1012.09        28.65 o                         
   4   8  10         17.70         83.65       114.07 o                         
   6   8  10         67.99         46.11        22.39 o                         
 -15   9  10         94.57         78.89        66.10 o                         
 -13   9  10        132.20        249.07       126.86 o                         
 -11   9  10       2443.97       2626.70       344.34 o                         
  -9   9  10         53.44         37.31        35.28 o                         
  -7   9  10        219.04        193.74       156.71 o                         
  -5   9  10        299.29        257.06        37.31 o                         
  -3   9  10        376.50        378.87        25.50 o                         
  -1   9  10        160.90        129.86        24.52 o                         
   1   9  10         96.16         86.92        15.78 o                         
   3   9  10          0.82         45.74        23.24 o                         
   5   9  10        201.44        156.55        24.97 o                         
 -14  10  10        131.44        164.80        63.49 o                         
 -12  10  10         75.13        125.62        53.71 o                         
 -10  10  10        772.55        821.77        99.14 o                         
  -8  10  10        320.66        293.65        29.85 o                         
  -6  10  10        694.23        631.66       114.07 o                         
  -4  10  10          2.23         34.31        18.12 o                         
  -2  10  10       1210.23       1223.65        34.83 o                         
   0  10  10       1160.92        931.34        55.43 o                         
   2  10  10       1158.20       1084.06        47.87 o                         
   4  10  10       1529.73       1626.36        38.92 o                         
   6  10  10        497.33        449.67        77.82 o                         
 -13  11  10        126.33         61.83        50.48 o                         
 -11  11  10        926.22        807.61        68.53 o                         
  -9  11  10          0.94         34.23        28.78 o                         
  -7  11  10       1824.03       1778.48       237.73 o                         
  -5  11  10        915.72        780.48       131.13 o                         
  -3  11  10       1793.31       1882.44       201.48 o                         
  -1  11  10       1313.72       1218.93       128.99 o                         
   1  11  10        376.43        289.51        38.38 o                         
   3  11  10       1374.75       1339.72        42.64 o                         
   5  11  10        204.57        201.95        22.47 o                         
 -14  12  10        234.98        144.87        58.51 o                         
 -12  12  10        112.41        274.64       615.01 o                         
 -10  12  10        242.43        229.51        36.09 o                         
  -8  12  10        951.15        881.18        43.01 o                         
  -6  12  10        828.39        806.96       309.05 o                         
  -4  12  10          0.95         41.00        18.78 o                         
  -2  12  10        902.22        983.47        35.21 o                         
   0  12  10        916.75        884.09        36.88 o                         
   2  12  10       3039.52       3182.44        61.72 o                         
   4  12  10        955.07        954.86        92.75 o                         
 -13  13  10        213.30        171.03        69.15 o                         
 -11  13  10        337.36        361.85        61.73 o                         
  -9  13  10         47.41         58.30        26.35 o                         
  -7  13  10       1339.24       1317.03       156.71 o                         
  -5  13  10        164.17        122.88        33.05 o                         
  -3  13  10        323.90        291.78        33.69 o                         
  -1  13  10        612.40        617.76        46.91 o                         
   1  13  10        291.57        267.87        34.11 o                         
   3  13  10        965.76        814.07       135.39 o                         
 -12  14  10         29.62        129.26        70.09 o                         
 -10  14  10        146.00        120.11        38.42 o                         
  -8  14  10        196.24        181.37        47.97 o                         
  -6  14  10        245.92        195.70        56.50 o                         
  -4  14  10          9.72         28.92        22.37 o                         
  -2  14  10        109.31        214.03       110.87 o                         
   0  14  10         69.16         36.11        29.85 o                         
   2  14  10        302.85        209.69       142.85 o                         
 -11  15  10       1342.62       1143.17       227.07 o                         
  -9  15  10        173.04        244.30       116.20 o                         
  -7  15  10        561.94        486.47       215.34 o                         
  -5  15  10        292.17        209.37        38.97 o                         
  -3  15  10        558.02        619.23        57.57 o                         
  -1  15  10        235.47        206.13        60.77 o                         
   1  15  10         63.52         66.95        37.60 o                         
 -10  16  10         76.39        122.47        52.30 o                         
  -8  16  10       1243.60       1131.46       105.43 o                         
  -6  16  10        390.05        479.41        56.29 o                         
  -4  16  10        186.96        160.54        46.91 o                         
  -2  16  10        208.29        248.76        69.29 o                         
   0  16  10         22.34         80.91        29.15 o                         
  -9  17  10        375.18        252.16        92.75 o                         
  -7  17  10        110.48        104.47        45.23 o                         
  -5  17  10         79.84         55.86        30.04 o                         
  -3  17  10          4.91         56.71        25.89 o                         
  -1  17  10        112.19         96.14        27.42 o                         
  -6  18  10        344.01        349.44        89.55 o                         
  -4  18  10        185.79        150.93        27.14 o                         
 -15   1  11         48.49          0.00        94.15 o                         
 -13   1  11        133.67        179.75        99.70 o                         
 -11   1  11         76.28         37.56        60.62 o                         
  -9   1  11         10.27         10.39        17.90 o                         
  -7   1  11        497.70        510.41        26.09 o                         
  -5   1  11        500.81        455.66        28.78 o                         
  -3   1  11        226.13        222.67        36.25 o                         
  -1   1  11          9.25         29.85        16.58 o                         
   1   1  11        169.63        155.47        24.12 o                         
   3   1  11         15.52         91.51        47.04 o                         
   5   1  11        199.31        133.11        50.10 o                         
 -16   2  11        228.00        112.52       153.23 o                         
 -14   2  11        572.09        747.79       224.94 o                         
 -12   2  11        971.48        923.83       470.13 o                         
 -10   2  11        270.15        258.17        77.82 o                         
  -8   2  11       2168.97       2353.36        55.82 o                         
  -6   2  11        217.68        212.12        22.47 o                         
  -4   2  11       1181.28       1028.78        48.98 o                         
  -2   2  11       1988.15       1816.89        61.83 o                         
   0   2  11        101.42         94.79        29.85 o                         
   2   2  11       1148.66       1179.48        46.66 o                         
   4   2  11          3.75         85.37        36.47 o                         
   6   2  11        891.75        811.69        41.44 o                         
 -15   3  11        543.15        720.42        94.22 o                         
 -13   3  11       1197.58       1285.73       181.23 o                         
 -11   3  11        176.91        215.42        60.67 o                         
  -9   3  11        534.29        600.40        99.14 o                         
  -7   3  11       2034.79       2166.58        51.63 o                         
  -5   3  11       2203.93       2442.95        74.62 o                         
  -3   3  11        551.94        570.73        69.29 o                         
  -1   3  11         60.38         81.18        19.60 o                         
   1   3  11        982.11       1047.70        44.46 o                         
   3   3  11        115.68         95.04        65.03 o                         
   5   3  11       1076.55        922.90        71.43 o                         
 -14   4  11        860.38       1120.00       674.71 o                         
 -12   4  11        813.79        985.27       279.20 o                         
 -10   4  11         17.85         47.72        42.94 o                         
  -8   4  11       3137.07       3162.83       391.14 o                         
  -6   4  11         33.68         60.36        19.43 o                         
  -4   4  11       1109.50       1031.28        91.57 o                         
  -2   4  11       1285.45       1274.10        51.60 o                         
   0   4  11        692.86        613.30        29.14 o                         
   2   4  11       1417.82       1521.71        51.17 o                         
   4   4  11        164.26        163.79        74.62 o                         
 -15   5  11         77.67         47.97        43.71 o                         
 -13   5  11        205.58        429.07       176.97 o                         
 -11   5  11        124.15        190.82       168.44 o                         
  -9   5  11        248.51        204.29        39.44 o                         
  -7   5  11       1352.41       1446.98        73.56 o                         
  -5   5  11        181.53        173.28        30.22 o                         
  -3   5  11        230.94        247.78        31.55 o                         
  -1   5  11         46.40         59.21        18.91 o                         
   1   5  11       1455.61       1670.68       186.56 o                         
   3   5  11          2.21         39.67        24.84 o                         
   5   5  11        450.94        370.23        36.68 o                         
 -14   6  11        150.57        328.17       105.54 o                         
 -12   6  11         21.40         23.11        65.82 o                         
 -10   6  11         21.71          0.00        42.26 o                         
  -8   6  11        335.82        327.17        36.25 o                         
  -6   6  11        295.30        298.48        29.85 o                         
  -4   6  11         36.11        113.61        47.71 o                         
  -2   6  11        138.62         82.78        25.10 o                         
   0   6  11        207.79        230.34        52.24 o                         
   2   6  11          4.86         84.46        23.04 o                         
   4   6  11         14.49         28.24        27.86 o                         
 -15   7  11         46.10         58.41        39.42 o                         
 -13   7  11        676.90       1014.38        91.13 o                         
 -11   7  11          6.85         24.21        53.28 o                         
  -9   7  11        374.66        401.51        62.90 o                         
  -7   7  11        510.77        537.59        31.93 o                         
  -5   7  11       1293.58       1343.98        48.08 o                         
  -3   7  11        801.07        782.75        41.65 o                         
  -1   7  11         30.10         52.83        19.98 o                         
   1   7  11          2.67         30.82        16.38 o                         
   3   7  11       1535.01       1410.19        42.95 o                         
   5   7  11         26.01         46.43        26.64 o                         
 -14   8  11        422.98        578.93       215.34 o                         
 -12   8  11        695.89        853.65       152.45 o                         
 -10   8  11        134.86        216.95        61.91 o                         
  -8   8  11       2694.33       3026.42       493.58 o                         
  -6   8  11         14.18         24.95        30.04 o                         
  -4   8  11       3817.09       3965.92        86.68 o                         
  -2   8  11       1297.52       1271.79        86.35 o                         
   0   8  11        450.40        462.34        30.70 o                         
   2   8  11       3228.09       3565.66       122.60 o                         
   4   8  11         15.70         51.55        25.10 o                         
 -13   9  11        755.83        784.14       106.60 o                         
 -11   9  11         11.81         72.79        53.26 o                         
  -9   9  11        401.50        391.71        92.75 o                         
  -7   9  11       2912.46       3270.75        77.21 o                         
  -5   9  11       2009.06       2098.02        74.62 o                         
  -3   9  11       1772.85       2076.10        68.23 o                         
  -1   9  11          1.32         16.40        19.43 o                         
   1   9  11       1175.95       1106.78        42.13 o                         
   3   9  11       1567.20       1585.85       108.74 o                         
 -12  10  11          3.29         61.89        64.64 o                         
 -10  10  11          3.00         96.72        72.49 o                         
  -8  10  11        850.31        901.77        51.00 o                         
  -6  10  11         38.88         60.80        57.57 o                         
  -4  10  11        699.86        749.17        77.82 o                         
  -2  10  11        243.56        301.25        93.81 o                         
   0  10  11        126.75        187.21       122.60 o                         
   2  10  11       1348.59       1122.00        39.96 o                         
 -13  11  11          7.57         23.92        34.51 o                         
 -11  11  11        122.12        408.86       401.80 o                         
  -9  11  11         11.22         49.47        31.93 o                         
  -7  11  11        375.28        258.33        75.69 o                         
  -5  11  11        769.57        676.10       124.73 o                         
  -3  11  11          2.43         39.04        25.29 o                         
  -1  11  11         77.96        121.48        24.84 o                         
   1  11  11         88.17        103.84        32.25 o                         
   3  11  11        118.11        139.45        22.46 o                         
 -12  12  11        123.83         32.09        42.49 o                         
 -10  12  11          4.44         39.58        39.42 o                         
  -8  12  11         32.29         50.33        40.51 o                         
  -6  12  11        447.93        351.41        95.95 o                         
  -4  12  11          1.70          8.53        34.68 o                         
  -2  12  11        459.58        347.65        32.61 o                         
   0  12  11          4.08        112.39        39.38 o                         
   2  12  11         19.40         46.91        31.98 o                         
 -11  13  11         48.80         57.23        40.62 o                         
  -9  13  11        657.99        637.75        59.70 o                         
  -7  13  11        806.53        858.63       232.29 o                         
  -5  13  11          6.34         25.89        27.71 o                         
  -3  13  11        960.05        980.55        63.32 o                         
  -1  13  11         80.82         82.45        46.23 o                         
   1  13  11        714.31        737.65        74.62 o                         
 -10  14  11        490.78        414.27        83.15 o                         
  -8  14  11       1352.84       1533.51       115.13 o                         
  -6  14  11         56.00         75.88        92.75 o                         
  -4  14  11        792.40        720.38       158.84 o                         
  -2  14  11        166.04        249.65        51.17 o                         
   0  14  11        564.93        615.56        89.55 o                         
  -7  15  11        457.69        377.94       157.78 o                         
  -5  15  11        114.88        121.85        78.89 o                         
  -3  15  11         41.02         48.47        30.22 o                         
 -14   0  12        776.60        498.92       117.27 o                         
 -12   0  12        714.73        520.24      2455.98 o                         
 -10   0  12          5.60         34.11        98.08 o                         
  -8   0  12       3572.57       4012.22       168.44 o                         
  -6   0  12        229.74        358.20        89.55 o                         
  -4   0  12       6898.37       7252.82       232.40 o                         
  -2   0  12        327.98        343.27        68.23 o                         
   0   0  12       2328.64       2424.00        89.55 o                         
   2   0  12         29.29          0.00       102.34 o                         
 -13   1  12        391.85        569.00       235.60 o                         
 -11   1  12          3.37         45.11        77.33 o                         
  -9   1  12        528.47        460.90       117.27 o                         
  -7   1  12       1107.36       1406.75       101.28 o                         
  -5   1  12       2166.17       2744.36       155.41 o                         
  -3   1  12        208.14        205.15        39.96 o                         
  -1   1  12          7.32         68.51        26.79 o                         
   1   1  12        530.55        529.68        39.93 o                         
   3   1  12        371.93        373.83        53.51 o                         
 -14   2  12        145.19        189.17        88.48 o                         
 -12   2  12          0.05          7.04        70.17 o                         
 -10   2  12        275.14        102.76        95.29 o                         
  -8   2  12        359.59        299.56        33.30 o                         
  -6   2  12          1.99         89.79       134.32 o                         
  -4   2  12       1037.11        932.27       194.98 o                         
  -2   2  12          8.72         50.21        38.42 o                         
   0   2  12        537.88        543.86        57.57 o                         
   2   2  12          0.94         15.85        40.31 o                         
 -13   3  12         77.08          5.48        63.32 o                         
 -11   3  12         67.51         17.02        88.47 o                         
  -9   3  12          9.21         17.19        23.98 o                         
  -7   3  12        145.41        148.45        31.66 o                         
  -5   3  12         71.48        112.81        51.09 o                         
  -3   3  12        504.53        496.97        49.04 o                         
  -1   3  12         60.74         70.30        24.59 o                         
   1   3  12         30.86         64.38        91.68 o                         
   3   3  12        141.63        139.20        27.59 o                         
 -12   4  12         35.83        182.65       330.48 o                         
 -10   4  12         68.36         67.75        40.62 o                         
  -8   4  12        112.88         82.24        27.96 o                         
  -6   4  12        856.38        853.17       192.85 o                         
  -4   4  12        513.49        652.07        71.62 o                         
  -2   4  12         53.29         75.33        53.30 o                         
   0   4  12         93.50         80.75        30.92 o                         
   2   4  12         69.23         38.95        32.55 o                         
 -13   5  12         97.44         65.30        50.49 o                         
 -11   5  12         15.62         63.89        42.47 o                         
  -9   5  12        952.17        998.68       267.47 o                         
  -7   5  12        268.73        258.45        42.64 o                         
  -5   5  12        451.29        586.87       206.82 o                         
  -3   5  12        997.59        976.33        81.02 o                         
  -1   5  12        160.07        171.58        30.70 o                         
   1   5  12       1189.76       1180.13        55.44 o                         
 -12   6  12         26.36          2.66        58.41 o                         
 -10   6  12        787.22        762.56        81.02 o                         
  -8   6  12        919.24        856.25       139.65 o                         
  -6   6  12       1697.28       1911.83       168.44 o                         
  -4   6  12       1796.82       2036.71       158.84 o                         
  -2   6  12         70.24         92.55        47.97 o                         
   0   6  12       1817.88       1989.33       269.71 o                         
   2   6  12        538.21        547.15       106.61 o                         
 -11   7  12         97.49        121.57        57.57 o                         
  -9   7  12        769.11        816.65        90.61 o                         
  -7   7  12        173.65        181.51        29.35 o                         
  -5   7  12        354.58        327.40        74.62 o                         
  -3   7  12        507.40        612.21        49.68 o                         
  -1   7  12        790.87        748.24       137.52 o                         
   1   7  12       1934.01       2115.10       150.31 o                         
 -12   8  12        141.65         48.96        77.81 o                         
 -10   8  12        119.64        227.64        72.61 o                         
  -8   8  12        396.03        398.77       104.47 o                         
  -6   8  12        251.91        128.08        55.44 o                         
  -4   8  12        162.32        226.51        61.83 o                         
  -2   8  12         14.38         66.10        25.63 o                         
   0   8  12        646.40        619.65       133.26 o                         
 -11   9  12        125.31        151.89        96.80 o                         
  -9   9  12        123.17         36.54        61.42 o                         
  -7   9  12         34.83          9.12        29.43 o                         
  -5   9  12        424.49        372.44        63.96 o                         
  -3   9  12         18.58         38.55        45.96 o                         
  -1   9  12          0.11         57.98        27.01 o                         
 -10  10  12        859.19        958.79       235.49 o                         
  -8  10  12         97.02        145.22        49.20 o                         
  -6  10  12        109.66        174.24        37.31 o                         
  -4  10  12       1251.69       1309.02       103.21 o                         
  -2  10  12         10.46         42.64        29.85 o                         
   0  10  12        772.66        512.67       344.34 o                         
  -9  11  12       1036.86       1207.41       109.62 o                         
  -7  11  12          7.40         50.84        61.31 o                         
  -5  11  12       1157.50        846.87        62.33 o                         
  -3  11  12        239.52        174.13        31.23 o                         
  -8  12  12        308.28        274.23        59.98 o                         
  -6  12  12        115.73        139.65        34.68 o                         
  -4  12  12        795.21        680.77        52.19 o                         
 -11   1  13        143.26        151.93        39.44 o                         
  -9   1  13        356.27        214.59        48.66 o                         
  -7   1  13          4.00        355.41       169.25 o                         
  -5   1  13       1000.71       1359.19        86.47 o                         
  -3   1  13        742.73        681.49        65.47 o                         
  -1   1  13       1391.69       1252.53        55.54 o                         
 -10   2  13        548.73        455.42       102.34 o                         
  -8   2  13         69.48         47.92        31.55 o                         
  -6   2  13       1120.85       1181.80       137.50 o                         
  -4   2  13       1130.04       1203.75       216.30 o                         
  -2   2  13        126.84        153.45        48.75 o                         
  -9   3  13        102.29         50.36        31.55 o                         
  -7   3  13        336.83        265.11        66.10 o                         
  -5   3  13        284.85        297.99       109.80 o                         
  -3   3  13        617.15        535.56        59.94 o                         
  -1   3  13       1372.56       1407.42       380.48 o                         
 -10   4  13       1099.60       1015.44       173.66 o                         
  -8   4  13         57.86          5.48        37.28 o                         
  -6   4  13       1328.24       1657.70       157.37 o                         
  -4   4  13          4.77         43.30        58.06 o                         
  -2   4  13         31.86         41.12        61.40 o                         
  -9   5  13        278.95        263.74       179.10 o                         
  -7   5  13        123.46        136.41        73.56 o                         
  -5   5  13         44.60         77.77        69.84 o                         
  -3   5  13        185.73        203.50        93.81 o                         
  -8   6  13         43.83         32.11        34.22 o                         
  -6   6  13         65.80         70.59        38.09 o                         
  -4   6  13         69.02         23.45        61.76 o                         
  -7   7  13        118.47        133.61        77.82 o                         
  -5   7  13        920.29        616.89       117.27 o                         
                                                                                
